# Supplementary material for: The impact of mindfulness training on emotional resilience and job engagement among NICU and PICU Saudi and Egyptian nurses: a quasi experimental comparative study
Source: Front Psychiatry. 2026 Feb 19;16:1701580. doi: 10.3389/fpsyt.2025.1701580 (PMC12961304; doi:10.3389/fpsyt.2025.1701580)
Supplement: Supplementary file 1 [file DataSheet1.xlsx]

## Sheet: Form Responses 1
Timestamp	Your participation in this study is entirely voluntary. You may withdraw at any time without providing a reason. Your responses will remain confidential and will only be used for research purposes. By agreeing to participate: You consent to provide your responses to the study questionnaire.You acknowledge that your data will be anonymized and handled with strict confidentiality. Do you agree to p…	Participant Number	When I’m walking, I deliberately notice the sensations of my body moving.	I notice the smells and aromas of things.	I pay attention to how my emotions affect my thoughts and behavior.	I notice visual elements in art or nature, such as colors, shapes, textures, or patterns of light and shadow.	I pay attention to sounds, such as clocks ticking, birds chirping, or cars passing.	I notice the sensations of my body, such as whether it is tense or relaxed.	I pay attention to the sensations of water when I’m taking a shower or bath.	I’m good at finding words to describe my feelings.	I can easily put my beliefs, opinions, and expectations into words.	I’m good at thinking of words to express my perceptions, such as how things taste, smell, or sound.	It’s hard for me to find the words to describe what I’m thinking	I have trouble thinking of the right words to express how I feel about things	When I have a sensation in my body, it’s difficult for me to describe it because I can’t find the right words	When I do things, my mind wanders off and I’m easily distracted	When I’m doing something, I’m only focused on what I’m doing, nothing else.	I find it difficult to stay focused on what’s happening in the present	It seems I am “running on automatic” without much awareness of what I’m doing	I rush through activities without being really attentive to them	I do jobs or tasks automatically, without being aware of what I'm doing	I find myself doing things without paying attention	I criticize myself for having irrational or inappropriate emotions	I tell myself I shouldn’t be feeling the way I’m feeling	I believe some of my thoughts are abnormal or bad and I shouldn’t think that way	I make judgments about whether my thoughts are good or bad	I tell myself that I shouldn’t be thinking the way I’m thinking	I think some of my emotions are bad or inappropriate and I shouldn’t feel them	When I have distressing thoughts or images, I just notice them and let them go.	When I have distressing thoughts or images, I am able just to notice them without reacting.	When I have distressing thoughts or images, I don’t let myself get carried away by them.	Usually when I have distressing thoughts or images, I can just notice them without reacting.	When I have distressing thoughts or images, I just notice them and let them go.	When I have distressing thoughts or images, I can just notice them without reacting.	I can usually describe how I feel at the moment in considerable detail.	I think some of my emotions are bad or inappropriate and I shouldn’t feel them	When I have distressing thoughts or images, I don’t let myself get carried away by them.	When I do things, my mind wanders off and I’m easily distracted	I believe some of my thoughts are abnormal or bad and I shouldn’t think that way.	I notice the smells and aromas of things.	1- At my work, I feel bursting with energy.	2- At my job, I feel strong and vigorous.	3- When I get up in the morning, I feel like going to work.	4- I can continue working for very long periods at a time.	5- At my job, I am very resilient, mentally.	6- At my work, I always persevere, even when things do not go well.	7- I find the work that I do full of meaning and purpose.	8- I am enthusiastic about my job.	9- My job inspires me.
2025-03-05 00:37:24	Agree	99	Very often or always true	Very often or always true	Very often or always true	Very often or always true	Very often or always true	Very often or always true	Very often or always true	Very often or always true	Often true	Very often or always true	Rarely true	Never or very rarely true	Never or very rarely true	Sometimes true	Very often or always true	Very often or always true	Never or very rarely true	Never or very rarely true	Never or very rarely true	Never or very rarely true	Never or very rarely true	Never or very rarely true	Never or very rarely true	Never or very rarely true	Never or very rarely true	Never or very rarely true	Sometimes true	Sometimes true	Very often or always true	Sometimes true	Very often or always true	Rarely true	Very often or always true	Sometimes true	Very often or always true	Sometimes true	Never or very rarely true	Very often or always true	4	6	6	6	5	6	6	6	6
2025-03-06 20:21:42	Agree	0566957945	Often true	Very often or always true	Very often or always true	Often true	Very often or always true	Very often or always true	Very often or always true	Often true	Often true	Very often or always true	Never or very rarely true	Never or very rarely true	Rarely true	Rarely true	Very often or always true	Never or very rarely true	Often true	Never or very rarely true	Never or very rarely true	Never or very rarely true	Never or very rarely true	Never or very rarely true	Never or very rarely true	Never or very rarely true	Never or very rarely true	Never or very rarely true	Very often or always true	Sometimes true	Very often or always true	Often true	Often true	Often true	Often true	Never or very rarely true	Often true	Never or very rarely true	Never or very rarely true	Often true	5	5	6	5	5	4	6	6	6
2025-03-10 22:45:19	Agree	2122	Often true	Often true	Often true	Very often or always true	Very often or always true	Sometimes true	Very often or always true	Rarely true	Sometimes true	Often true	Very often or always true	Very often or always true	Often true	Often true	Sometimes true	Sometimes true	Often true	Sometimes true	Sometimes true	Sometimes true	Rarely true	Sometimes true	Never or very rarely true	Rarely true	Rarely true	Never or very rarely true	Sometimes true	Rarely true	Often true	Sometimes true	Sometimes true	Sometimes true	Sometimes true	Rarely true	Sometimes true	Sometimes true	Rarely true	Often true	5	5	3	3	4	4	5	4	5
2025-03-11 15:04:50	Agree	0558874012	Often true	Often true	Often true	Often true	Often true	Often true	Often true	Often true	Often true	Often true	Often true	Rarely true	Rarely true	Rarely true	Often true	Sometimes true	Rarely true	Rarely true	Rarely true	Rarely true	Sometimes true	Rarely true	Never or very rarely true	Rarely true	Sometimes true	Sometimes true	Sometimes true	Sometimes true	Often true	Often true	Often true	Often true	Often true	Rarely true	Sometimes true	Rarely true	Rarely true	Often true	3	5	5	1	4	4	6	4	4
2025-04-21 20:03:07	Agree	12345	Often true	Often true	Often true	Often true	Often true	Often true	Often true	Often true	Often true	Often true	Very often or always true	Very often or always true	Very often or always true1	Very often or always true	Very often or always true	Very often or always true	Often true	Often true	Very often or always true	Very often or always true	Very often or always true	Very often or always true	Very often or always true	Very often or always true	Very often or always true	Very often or always true	Very often or always true	Very often or always true	Very often or always true	Very often or always true	Very often or always true	Very often or always true	Often true	Often true	Often true	Often true	Often true	Often true	5	4	5	5	6	6	5	5	6
2025-04-24 19:44:17	Agree	11111	Often true	Often true	Very often or always true	Very often or always true	Often true	Often true	Very often or always true	Often true	Very often or always true	Often true	Rarely true	Rarely true	Never or very rarely true	Never or very rarely true	Never or very rarely true	Never or very rarely true	Never or very rarely true	Rarely true	Never or very rarely true	Rarely true	Never or very rarely true	Rarely true	Never or very rarely true	Rarely true	Rarely true	Never or very rarely true	Often true	Rarely true	Often true	Rarely true	Often true	Often true	Sometimes true	Never or very rarely true	Often true	Never or very rarely true	Never or very rarely true	Often true	5	5	6	6	5	4	6	6	6
2025-04-27 01:42:49	Agree	0500	Often true	Often true	Often true	Often true	Often true	Often true	Very often or always true	Sometimes true	Often true	Often true	Sometimes true	Often true	Sometimes true	Rarely true	Very often or always true	Never or very rarely true	Rarely true	Never or very rarely true	Never or very rarely true	Rarely true	Never or very rarely true	Never or very rarely true	Never or very rarely true	Never or very rarely true	Never or very rarely true	Never or very rarely true	Very often or always true	Very often or always true	Very often or always true	Very often or always true	Very often or always true	Very often or always true	Often true	Never or very rarely true	Often true	Rarely true	Never or very rarely true	Often true	5	6	6	6	5	5	6	6	6
2025-05-01 17:11:52	Agree	9876	Often true	Often true	Often true	Often true	Very often or always true	Very often or always true	Often true	Very often or always true	Never or very rarely true	Often true	Never or very rarely true	Often true	Never or very rarely true	Very often or always true	Very often or always true	Never or very rarely true	Never or very rarely true	Never or very rarely true	Never or very rarely true	Never or very rarely true	Never or very rarely true	Never or very rarely true	Never or very rarely true	Never or very rarely true	Never or very rarely true	Never or very rarely true	Very often or always true	Very often or always true	Very often or always true	Very often or always true	Very often or always true	Very often or always true	Very often or always true	Often true	Very often or always true	Never or very rarely true	Never or very rarely true	Often true	6	6	6	6	6	6	6	6	6
2025-05-04 18:17:27	Agree	0987654321	Very often or always true	Often true	Never or very rarely true	Very often or always true	Very often or always true	Very often or always true	Very often or always true	Very often or always true	Often true	Often true	Rarely true	Rarely true	Rarely true	Never or very rarely true	Very often or always true	Never or very rarely true	Never or very rarely true	Never or very rarely true	Never or very rarely true	Never or very rarely true	Rarely true	Never or very rarely true	Never or very rarely true	Never or very rarely true	Never or very rarely true	Never or very rarely true	Very often or always true	Very often or always true	Sometimes true	Very often or always true	Very often or always true	Very often or always true	Often true	Never or very rarely true	Very often or always true	Never or very rarely true	Never or very rarely true	Very often or always true	5	5	6	6	6	5	5	4	5
2025-07-01 14:08:14	Agree	1001805	Often true	Often true	Often true	Sometimes true	Often true	Often true	Very often or always true	Sometimes true	Often true	Sometimes true	Rarely true	Rarely true	Rarely true	Rarely true	Often true	Never or very rarely true	Never or very rarely true	Rarely true	Rarely true	Never or very rarely true	Never or very rarely true	Never or very rarely true	Sometimes true	Often true	Rarely true	Rarely true	Often true	Often true	Often true	Sometimes true	Often true	Often true	Often true	Sometimes true	Often true	Rarely true	Sometimes true	Often true	5	5	5	5	5	5	5	5	5
2025-07-01 17:28:35	Agree	12	Sometimes true	Never or very rarely true	Rarely true	Sometimes true	Rarely true	Sometimes true	Rarely true	Often true	Sometimes true	Often true	Rarely true	Rarely true	Rarely true	Never or very rarely true	Rarely true	Never or very rarely true	Never or very rarely true	Never or very rarely true	Never or very rarely true	Never or very rarely true	Rarely true	Never or very rarely true	Rarely true	Rarely true	Rarely true	Never or very rarely true	Sometimes true	Rarely true	Sometimes true	Rarely true	Rarely true	Sometimes true	Often true	Rarely true	Often true	Rarely true	Rarely true	Never or very rarely true	3	4	4	2	5	4	5	5	5
2025-07-02 07:51:16	Agree	Lama aljahdali	Sometimes true	Rarely true	Rarely true	Often true	Often true	Often true	Sometimes true	Sometimes true	Very often or always true	Very often or always true	Sometimes true	Very often or always true	Rarely true	Sometimes true	Very often or always true	Sometimes true	Sometimes true	Sometimes true	Often true	Sometimes true	Often true	Sometimes true	Never or very rarely true	Rarely true	Often true	Sometimes true	Sometimes true	Sometimes true	Often true	Sometimes true	Sometimes true	Sometimes true	Rarely true	Often true	Sometimes true	Sometimes true	Rarely true	Very often or always true	2	4	4	5	3	2	6	6	6
2025-07-02 08:40:28	Agree	Vajrakshi Suresh	Very often or always true	Very often or always true	Very often or always true	Sometimes true	Often true	Very often or always true	Very often or always true	Often true	Often true	Very often or always true	Sometimes true	Sometimes true	Sometimes true	Rarely true	Very often or always true	Rarely true	Never or very rarely true	Never or very rarely true	Never or very rarely true	Never or very rarely true	Sometimes true	Sometimes true	Rarely true	Often true	Rarely true	Rarely true	Often true	Often true	Often true	Often true	Often true	Often true	Often true	Rarely true	Often true	Never or very rarely true	Never or very rarely true	Often true	4	5	5	6	4	5	6	6	6
2025-07-03 09:16:34	Agree	Vianca may saguinsin	Very often or always true	Very often or always true	Very often or always true	Very often or always true	Very often or always true	Very often or always true	Very often or always true	Very often or always true	Very often or always true	Very often or always true	Often true	Often true	Sometimes true	Sometimes true	Sometimes true	Rarely true	Never or very rarely true	Rarely true	Never or very rarely true	Never or very rarely true	Often true	Often true	Rarely true	Sometimes true	Often true	Sometimes true	Often true	Rarely true	Often true	Rarely true	Often true	Rarely true	Sometimes true	Sometimes true	Sometimes true	Rarely true	Sometimes true	Very often or always true	6	5	5	3	5	6	6	6	6
2025-07-03 10:22:02	Agree	4607669	Sometimes true	Rarely true	Sometimes true	Sometimes true	Sometimes true	Often true	Often true	Often true	Often true	Sometimes true	Sometimes true	Sometimes true	Sometimes true	Sometimes true	Sometimes true	Sometimes true	Rarely true	Rarely true	Rarely true	Rarely true	Sometimes true	Sometimes true	Sometimes true	Sometimes true	Sometimes true	Sometimes true	Sometimes true	Sometimes true	Sometimes true	Sometimes true	Sometimes true	Sometimes true	Sometimes true	Sometimes true	Sometimes true	Sometimes true	Sometimes true	Sometimes true	3	3	1	1	3	3	3	3	3
2025-07-03 11:43:10	Agree	6	Often true	Very often or always true	Very often or always true	Often true	Sometimes true	Rarely true	Rarely true	Sometimes true	Sometimes true	Sometimes true	Often true	Rarely true	Rarely true	Sometimes true	Sometimes true	Rarely true	Rarely true	Rarely true	Sometimes true	Sometimes true	Rarely true	Sometimes true	Rarely true	Rarely true	Never or very rarely true	Never or very rarely true	Sometimes true	Sometimes true	Sometimes true	Rarely true	Rarely true	Rarely true	Often true	Sometimes true	Sometimes true	Rarely true	Rarely true	Often true	4	4	3	3	3	4	6	3	6
2025-07-03 12:26:08	Agree	0505695007	Rarely true	Sometimes true	Often true	Sometimes true	Often true	Often true	Very often or always true	Often true	Often true	Often true	Rarely true	Rarely true	Rarely true	Rarely true	Often true	Rarely true	Rarely true	Rarely true	Rarely true	Never or very rarely true	Rarely true	Rarely true	Rarely true	Often true	Sometimes true	Sometimes true	Sometimes true	Often true	Often true	Often true	Often true	Often true	Often true	Often true	Often true	Rarely true	Rarely true	Sometimes true	3	3	4	3	4	5	4	4	3
2025-07-03 12:39:38	Agree	1001439	Often true	Very often or always true	Very often or always true	Often true	Very often or always true	Very often or always true	Very often or always true	Very often or always true	Very often or always true	Often true	Often true	Often true	Often true	Rarely true	Sometimes true	Often true	Sometimes true	Sometimes true	Very often or always true	Very often or always true	Often true	Very often or always true	Sometimes true	Often true	Often true	Often true	Very often or always true	Often true	Very often or always true	Often true	Often true	Often true	Very often or always true	Very often or always true	Often true	Sometimes true	Often true	Very often or always true	5	5	4	4	5	4	5	6	6
2025-07-03 12:45:44	Agree	9204678	Often true	Often true	Sometimes true	Often true	Very often or always true	Sometimes true	Often true	Very often or always true	Sometimes true	Often true	Sometimes true	Rarely true	Sometimes true	Sometimes true	Very often or always true	Rarely true	Sometimes true	Sometimes true	Sometimes true	Sometimes true	Sometimes true	Sometimes true	Sometimes true	Sometimes true	Sometimes true	Sometimes true	Sometimes true	Sometimes true	Sometimes true	Sometimes true	Sometimes true	Sometimes true	Sometimes true	Sometimes true	Sometimes true	Sometimes true	Sometimes true	Very often or always true	4	5	4	4	4	4	4	4	4
2025-07-03 12:51:12	Agree	1001851	Very often or always true	Very often or always true	Very often or always true	Very often or always true	Very often or always true	Very often or always true	Very often or always true	Often true	Very often or always true	Very often or always true	Sometimes true	Sometimes true	Sometimes true	Sometimes true	Very often or always true	Rarely true	Rarely true	Sometimes true	Rarely true	Never or very rarely true	Sometimes true	Sometimes true	Often true	Sometimes true	Sometimes true	Sometimes true	Often true	Often true	Sometimes true	Sometimes true	Sometimes true	Sometimes true	Often true	Sometimes true	Sometimes true	Rarely true	Sometimes true	Very often or always true	5	3	2	2	3	3	5	6	6
2025-07-03 13:29:30	Agree	7	Very often or always true	Very often or always true	Often true	Often true	Sometimes true	Sometimes true	Often true	Sometimes true	Sometimes true	Sometimes true	Sometimes true	Sometimes true	Sometimes true	Sometimes true	Often true	Rarely true	Sometimes true	Rarely true	Rarely true	Rarely true	Sometimes true	Sometimes true	Sometimes true	Often true	Often true	Sometimes true	Sometimes true	Sometimes true	Sometimes true	Sometimes true	Sometimes true	Sometimes true	Sometimes true	Sometimes true	Sometimes true	Sometimes true	Often true	Often true	4	4	3	3	3	4	4	4	5
2025-07-03 15:21:34	Agree	.	Sometimes true	Sometimes true	Sometimes true	Sometimes true	Sometimes true	Sometimes true	Sometimes true	Sometimes true	Sometimes true	Sometimes true	Rarely true	Rarely true	Sometimes true	Rarely true	Rarely true	Rarely true	Rarely true	Rarely true	Rarely true	Rarely true	Rarely true	Rarely true	Rarely true	Rarely true	Rarely true	Rarely true	Rarely true	Rarely true	Rarely true	Rarely true	Rarely true	Rarely true	Often true	Rarely true	Rarely true	Rarely true	Rarely true	Sometimes true	4	4	4	4	4	4	4	4	4
2025-07-03 19:52:55	Agree	5486113	Sometimes true	Sometimes true	Sometimes true	Sometimes true	Sometimes true	Sometimes true	Often true	Often true	Sometimes true	Sometimes true	Sometimes true	Often true	Often true	Often true	Often true	Often true	Often true	Often true	Often true	Sometimes true	Often true	Sometimes true	Sometimes true	Sometimes true	Often true	Often true	Often true	Sometimes true	Often true	Often true	Sometimes true	Sometimes true	Sometimes true	Sometimes true	Sometimes true	Often true	Often true	Often true	2	2	2	2	3	2	2	2	3
2025-07-03 20:05:08	Agree	3808847	Very often or always true	Very often or always true	Very often or always true	Very often or always true	Very often or always true	Very often or always true	Very often or always true	Very often or always true	Very often or always true	Very often or always true	Rarely true	Rarely true	Never or very rarely true	Rarely true	Sometimes true	Rarely true	Rarely true	Never or very rarely true	Never or very rarely true	Never or very rarely true	Rarely true	Rarely true	Never or very rarely true	Rarely true	Rarely true	Never or very rarely true	Sometimes true	Rarely true	Sometimes true	Sometimes true	Sometimes true	Sometimes true	Often true	Rarely true	Often true	Rarely true	Rarely true	Very often or always true	5	5	4	4	4	5	5	5	4
2025-07-03 20:30:47	Agree	1000965	Very often or always true	Very often or always true	Very often or always true	Very often or always true	Very often or always true	Very often or always true	Very often or always true	Very often or always true	Very often or always true	Very often or always true	Very often or always true	Very often or always true	Sometimes true	Never or very rarely true	Very often or always true	Never or very rarely true	Never or very rarely true	Never or very rarely true	Never or very rarely true	Never or very rarely true	Never or very rarely true	Sometimes true	Never or very rarely true	Often true	Sometimes true	Never or very rarely true	Often true	Sometimes true	Often true	Very often or always true	Very often or always true	Very often or always true	Very often or always true	Never or very rarely true	Very often or always true	Rarely true	Very often or always true	Very often or always true	5	5	5	5	5	5	5	5	5
2025-07-04 10:00:47	Agree	9210998	Often true	Often true	Often true	Sometimes true	Often true	Often true	Sometimes true	Sometimes true	Often true	Often true	Sometimes true	Often true	Sometimes true	Sometimes true	Often true	Sometimes true	Rarely true	Rarely true	Rarely true	Rarely true	Sometimes true	Sometimes true	Sometimes true	Often true	Sometimes true	Sometimes true	Sometimes true	Sometimes true	Sometimes true	Sometimes true	Rarely true	Sometimes true	Often true	Sometimes true	Sometimes true	Rarely true	Sometimes true	Often true	4	4	3	4	4	4	5	5	5
2025-07-05 01:52:48	Agree	0552824573	Very often or always true	Very often or always true	Very often or always true	Very often or always true	Very often or always true	Very often or always true	Very often or always true	Very often or always true	Very often or always true	Very often or always true	Very often or always true	Very often or always true	Very often or always true1	Very often or always true	Very often or always true	Very often or always true	Often true	Often true	Often true	Often true	Often true	Often true	Often true	Often true	Often true	Often true	Often true	Often true	Often true	Often true	Often true	Often true	Often true	Often true	Often true	Rarely true	Rarely true	Very often or always true	4	4	4	4	4	4	4	6	6
2025-07-05 01:57:01	Agree	1000632	Very often or always true	Very often or always true	Very often or always true	Very often or always true	Very often or always true	Very often or always true	Very often or always true	Often true	Often true	Often true	Often true	Often true	Rarely true	Rarely true	Rarely true	Rarely true	Rarely true	Rarely true	Rarely true	Rarely true	Rarely true	Rarely true	Rarely true	Rarely true	Rarely true	Rarely true	Rarely true	Rarely true	Rarely true	Rarely true	Rarely true	Sometimes true	Often true	Rarely true	Rarely true	Rarely true	Rarely true	Often true	4	4	4	4	4	4	4	4	4
2025-07-05 02:08:48	Agree	1003614	Often true	Often true	Often true	Often true	Sometimes true	Often true	Often true	Sometimes true	Sometimes true	Sometimes true	Often true	Often true	Sometimes true	Sometimes true	Sometimes true	Sometimes true	Sometimes true	Often true	Sometimes true	Sometimes true	Sometimes true	Sometimes true	Sometimes true	Sometimes true	Often true	Sometimes true	Sometimes true	Sometimes true	Sometimes true	Sometimes true	Often true	Sometimes true	Sometimes true	Sometimes true	Often true	Sometimes true	Sometimes true	Often true	2	2	2	3	3	3	3	2	3
2025-07-05 07:32:20	Agree	9145236	Very often or always true	Often true	Very often or always true	Very often or always true	Very often or always true	Very often or always true	Very often or always true	Very often or always true	Very often or always true	Very often or always true	Never or very rarely true	Never or very rarely true	Never or very rarely true	Never or very rarely true	Never or very rarely true	Never or very rarely true	Never or very rarely true	Never or very rarely true	Never or very rarely true	Never or very rarely true	Sometimes true	Never or very rarely true	Sometimes true	Sometimes true	Rarely true	Rarely true	Sometimes true	Sometimes true	Sometimes true	Sometimes true	Sometimes true	Never or very rarely true	Very often or always true	Sometimes true	Very often or always true	Never or very rarely true	Never or very rarely true	Never or very rarely true	3	6	6	4	6	6	6	6	6
2025-07-05 09:38:34	Agree	1001455	Sometimes true	Sometimes true	Sometimes true	Sometimes true	Sometimes true	Sometimes true	Sometimes true	Rarely true	Rarely true	Rarely true	Sometimes true	Sometimes true	Sometimes true	Sometimes true	Sometimes true	Sometimes true	Rarely true	Sometimes true	Sometimes true	Sometimes true	Sometimes true	Sometimes true	Sometimes true	Sometimes true	Rarely true	Rarely true	Rarely true	Sometimes true	Sometimes true	Sometimes true	Sometimes true	Sometimes true	Sometimes true	Sometimes true	Rarely true	Often true	Rarely true	Sometimes true	3	0	2	1	2	3	2	2	0
2025-07-08 14:47:30	Agree	0536549376	Often true	Very often or always true	Often true	Sometimes true	Often true	Sometimes true	Very often or always true	Often true	Often true	Often true	Often true	Rarely true	Rarely true	Never or very rarely true	Sometimes true	Sometimes true	Rarely true	Rarely true	Rarely true	Rarely true	Rarely true	Sometimes true	Sometimes true	Sometimes true	Sometimes true	Sometimes true	Sometimes true	Rarely true	Rarely true	Rarely true	Sometimes true	Sometimes true	Often true	Sometimes true	Sometimes true	Rarely true	Rarely true	Sometimes true	3	4	3	2	2	3	3	3	3
2025-07-14 13:54:19	Agree	1002358	Very often or always true	Very often or always true	Often true	Very often or always true	Very often or always true	Very often or always true	Very often or always true	Often true	Often true	Very often or always true	Never or very rarely true	Rarely true	Rarely true	Never or very rarely true	Often true	Never or very rarely true	Rarely true	Rarely true	Never or very rarely true	Never or very rarely true	Sometimes true	Sometimes true	Rarely true	Rarely true	Rarely true	Rarely true	Often true	Often true	Very often or always true	Very often or always true	Often true	Very often or always true	Often true	Rarely true	Very often or always true	Rarely true	Rarely true	Very often or always true	4	5	4	4	6	5	6	5	5
2025-07-14 14:21:58	Agree	0582898957	Often true	Very often or always true	Very often or always true	Very often or always true	Very often or always true	Very often or always true	Very often or always true	Never or very rarely true	Sometimes true	Sometimes true	Sometimes true	Sometimes true	Never or very rarely true	Sometimes true	Often true	Never or very rarely true	Never or very rarely true	Never or very rarely true	Never or very rarely true	Never or very rarely true	Rarely true	Never or very rarely true	Rarely true	Often true	Sometimes true	Often true	Sometimes true	Rarely true	Sometimes true	Sometimes true	Sometimes true	Sometimes true	Never or very rarely true	Sometimes true	Sometimes true	Rarely true	Never or very rarely true	Often true	6	3	6	6	6	3	6	6	6
2025-07-15 03:17:57	Agree	9210865	Often true	Often true	Sometimes true	Sometimes true	Sometimes true	Sometimes true	Often true	Sometimes true	Sometimes true	Sometimes true	Rarely true	Rarely true	Never or very rarely true	Never or very rarely true	Sometimes true	Rarely true	Never or very rarely true	Never or very rarely true	Rarely true	Never or very rarely true	Sometimes true	Sometimes true	Rarely true	Rarely true	Sometimes true	Rarely true	Sometimes true	Sometimes true	Often true	Sometimes true	Sometimes true	Sometimes true	Often true	Sometimes true	Sometimes true	Rarely true	Rarely true	Often true	5	5	5	4	5	4	4	5	4
2025-07-15 12:06:35	Agree	0539344673	Very often or always true	Very often or always true	Very often or always true	Very often or always true	Very often or always true	Very often or always true	Very often or always true	Very often or always true	Very often or always true	Very often or always true	Rarely true	Rarely true	Rarely true	Rarely true	Sometimes true	Rarely true	Rarely true	Rarely true	Rarely true	Never or very rarely true	Never or very rarely true	Never or very rarely true	Never or very rarely true	Never or very rarely true	Never or very rarely true	Never or very rarely true	Rarely true	Rarely true	Rarely true	Rarely true	Rarely true	Rarely true	Often true	Rarely true	Very often or always true	Rarely true	Rarely true	Often true	4	4	4	4	4	4	4	4	4
2025-07-22 13:51:47	Agree	1	Never or very rarely true	Rarely true	Rarely true	Sometimes true	Sometimes true	Never or very rarely true	Rarely true	Sometimes true	Sometimes true	Sometimes true	Never or very rarely true	Never or very rarely true	Never or very rarely true	Never or very rarely true	Never or very rarely true	Never or very rarely true	Never or very rarely true	Never or very rarely true	Never or very rarely true	Never or very rarely true	Never or very rarely true	Rarely true	Never or very rarely true	Never or very rarely true	Never or very rarely true	Never or very rarely true	Never or very rarely true	Never or very rarely true	Never or very rarely true	Never or very rarely true	Never or very rarely true	Never or very rarely true	Never or very rarely true	Never or very rarely true	Never or very rarely true	Never or very rarely true	Never or very rarely true	Never or very rarely true	0	6	5	4	6	4	6	4	5
2025-07-22 14:36:50	Agree	0558926995	Sometimes true	Sometimes true	Sometimes true	Rarely true	Rarely true	Rarely true	Sometimes true	Sometimes true	Sometimes true	Sometimes true	Sometimes true	Sometimes true	Sometimes true	Sometimes true	Sometimes true	Rarely true	Rarely true	Rarely true	Often true	Sometimes true	Sometimes true	Rarely true	Sometimes true	Sometimes true	Often true	Never or very rarely true	Sometimes true	Rarely true	Rarely true	Sometimes true	Sometimes true	Rarely true	Rarely true	Often true	Sometimes true	Sometimes true	Rarely true	Never or very rarely true	3	3	1	2	1	1	2	5	4
2025-07-22 14:50:28	Agree	1	Never or very rarely true	Often true	Sometimes true	Often true	Often true	Sometimes true	Sometimes true	Sometimes true	Sometimes true	Very often or always true	Rarely true	Rarely true	Never or very rarely true	Often true	Rarely true	Never or very rarely true	Never or very rarely true	Never or very rarely true	Rarely true	Never or very rarely true	Sometimes true	Sometimes true	Rarely true	Never or very rarely true	Never or very rarely true	Rarely true	Sometimes true	Sometimes true	Rarely true	Rarely true	Rarely true	Rarely true	Rarely true	Rarely true	Rarely true	Rarely true	Sometimes true	Often true	3	3	3	1	5	4	5	4	5
2025-07-22 14:58:57	Agree	4512216	Sometimes true	Sometimes true	Sometimes true	Rarely true	Rarely true	Sometimes true	Never or very rarely true	Very often or always true	Very often or always true	Very often or always true	Often true	Often true	Rarely true	Never or very rarely true	Very often or always true	Never or very rarely true	Rarely true	Never or very rarely true	Never or very rarely true	Never or very rarely true	Sometimes true	Sometimes true	Sometimes true	Sometimes true	Sometimes true	Sometimes true	Sometimes true	Sometimes true	Very often or always true	Sometimes true	Sometimes true	Sometimes true	Sometimes true	Sometimes true	Very often or always true	Never or very rarely true	Sometimes true	Never or very rarely true	5	5	5	5	5	5	5	5	5
2025-07-22 15:01:32	Agree	9204678	Very often or always true	Very often or always true	Often true	Often true	Often true	Often true	Often true	Often true	Sometimes true	Often true	Sometimes true	Sometimes true	Sometimes true	Sometimes true	Sometimes true	Sometimes true	Sometimes true	Sometimes true	Sometimes true	Sometimes true	Sometimes true	Sometimes true	Sometimes true	Sometimes true	Sometimes true	Sometimes true	Sometimes true	Sometimes true	Sometimes true	Sometimes true	Sometimes true	Sometimes true	Sometimes true	Sometimes true	Sometimes true	Sometimes true	Sometimes true	Sometimes true	4	4	3	3	4	3	4	4	4
2025-07-22 15:04:47	Agree	0552619354	Sometimes true	Sometimes true	Sometimes true	Sometimes true	Sometimes true	Sometimes true	Sometimes true	Sometimes true	Sometimes true	Sometimes true	Sometimes true	Sometimes true	Sometimes true	Sometimes true	Sometimes true	Sometimes true	Sometimes true	Sometimes true	Sometimes true	Sometimes true	Sometimes true	Sometimes true	Sometimes true	Sometimes true	Sometimes true	Sometimes true	Sometimes true	Sometimes true	Sometimes true	Sometimes true	Sometimes true	Sometimes true	Sometimes true	Sometimes true	Sometimes true	Sometimes true	Sometimes true	Sometimes true	3	3	3	3	3	3	3	3	3
2025-07-22 15:20:08	Agree	1002575	Often true	Very often or always true	Very often or always true	Very often or always true	Often true	Very often or always true	Sometimes true	Sometimes true	Sometimes true	Often true	Rarely true	Rarely true	Rarely true	Sometimes true	Sometimes true	Sometimes true	Sometimes true	Rarely true	Rarely true	Never or very rarely true	Sometimes true	Sometimes true	Rarely true	Sometimes true	Rarely true	Often true	Often true	Rarely true	Very often or always true	Sometimes true	Sometimes true	Sometimes true	Often true	Rarely true	Sometimes true	Sometimes true	Sometimes true	Very often or always true	4	4	5	1	3	5	5	4	6
2025-07-22 15:22:48	Agree	1004434	Often true	Often true	Often true	Often true	Often true	Often true	Often true	Sometimes true	Often true	Often true	Rarely true	Sometimes true	Sometimes true	Sometimes true	Sometimes true	Sometimes true	Sometimes true	Sometimes true	Sometimes true	Often true	Rarely true	Sometimes true	Often true	Sometimes true	Sometimes true	Sometimes true	Sometimes true	Sometimes true	Sometimes true	Sometimes true	Sometimes true	Sometimes true	Sometimes true	Rarely true	Sometimes true	Sometimes true	Sometimes true	Sometimes true	5	5	5	5	6	6	5	6	6
2025-07-22 15:51:39	Agree	1002961	Very often or always true	Never or very rarely true	Often true	Rarely true	Sometimes true	Rarely true	Rarely true	Rarely true	Sometimes true	Sometimes true	Rarely true	Never or very rarely true	Never or very rarely true	Never or very rarely true	Sometimes true	Never or very rarely true	Never or very rarely true	Never or very rarely true	Never or very rarely true	Never or very rarely true	Rarely true	Rarely true	Never or very rarely true	Never or very rarely true	Never or very rarely true	Never or very rarely true	Never or very rarely true	Never or very rarely true	Never or very rarely true	Never or very rarely true	Never or very rarely true	Never or very rarely true	Rarely true	Never or very rarely true	Rarely true	Never or very rarely true	Never or very rarely true	Never or very rarely true	4	4	2	1	3	3	3	3	4
2025-07-22 16:00:09	Agree	1	Sometimes true	Sometimes true	Sometimes true	Sometimes true	Sometimes true	Sometimes true	Sometimes true	Sometimes true	Sometimes true	Sometimes true	Sometimes true	Sometimes true	Sometimes true	Sometimes true	Sometimes true	Sometimes true	Sometimes true	Sometimes true	Sometimes true	Rarely true	Sometimes true	Sometimes true	Sometimes true	Sometimes true	Never or very rarely true	Sometimes true	Sometimes true	Sometimes true	Sometimes true	Sometimes true	Sometimes true	Sometimes true	Sometimes true	Sometimes true	Sometimes true	Sometimes true	Sometimes true	Sometimes true	3	3	3	3	3	3	3	3	3
2025-07-22 16:33:24	Agree	1003610	Often true	Often true	Often true	Sometimes true	Rarely true	Often true	Sometimes true	Sometimes true	Sometimes true	Sometimes true	Rarely true	Rarely true	Sometimes true	Rarely true	Sometimes true	Rarely true	Rarely true	Rarely true	Rarely true	Rarely true	Rarely true	Rarely true	Rarely true	Rarely true	Sometimes true	Sometimes true	Sometimes true	Sometimes true	Sometimes true	Sometimes true	Sometimes true	Sometimes true	Rarely true	Rarely true	Sometimes true	Rarely true	Sometimes true	Rarely true	4	3	4	3	4	5	4	5	5
2025-07-22 17:21:30	Agree	1	Rarely true	Never or very rarely true	Sometimes true	Sometimes true	Sometimes true	Sometimes true	Sometimes true	Sometimes true	Never or very rarely true	Sometimes true	Rarely true	Rarely true	Rarely true	Never or very rarely true	Never or very rarely true	Never or very rarely true	Never or very rarely true	Never or very rarely true	Never or very rarely true	Never or very rarely true	Never or very rarely true	Never or very rarely true	Never or very rarely true	Often true	Sometimes true	Sometimes true	Sometimes true	Sometimes true	Sometimes true	Sometimes true	Sometimes true	Sometimes true	Sometimes true	Sometimes true	Often true	Never or very rarely true	Sometimes true	Rarely true	4	4	5	5	5	3	5	5	5
2025-07-22 17:36:50	Agree	0	Often true	Often true	Often true	Often true	Often true	Often true	Often true	Sometimes true	Sometimes true	Often true	Sometimes true	Sometimes true	Sometimes true	Rarely true	Sometimes true	Rarely true	Rarely true	Rarely true	Rarely true	Rarely true	Never or very rarely true	Rarely true	Rarely true	Often true	Sometimes true	Sometimes true	Sometimes true	Sometimes true	Sometimes true	Sometimes true	Sometimes true	Sometimes true	Sometimes true	Rarely true	Sometimes true	Rarely true	Rarely true	Often true	5	5	4	2	5	5	5	5	5
2025-07-22 18:48:22	Agree	Ghadi	Sometimes true	Sometimes true	Sometimes true	Option 1Never or very rarely true	Never or very rarely true	Sometimes true	Sometimes true	Sometimes true	Sometimes true	Often true	Often true	Sometimes true	Sometimes true	Never or very rarely true	Rarely true	Rarely true	Rarely true	Rarely true	Never or very rarely true	Sometimes true	Sometimes true	Sometimes true	Sometimes true	Rarely true	Sometimes true	Sometimes true	Sometimes true	Sometimes true	Sometimes true	Sometimes true	Sometimes true	Sometimes true	Sometimes true	Sometimes true	Rarely true	Rarely true	Never or very rarely true	Rarely true	4	3	4	3	3	4	3	4	3
2025-07-22 19:30:18	Agree	5485511	Often true	Sometimes true	Sometimes true	Often true	Rarely true	Sometimes true	Sometimes true	Sometimes true	Often true	Often true	Rarely true	Often true	Sometimes true	Often true	Rarely true	Very often or always true	Rarely true	Rarely true	Often true	Sometimes true	Often true	Often true	Sometimes true	Often true	Very often or always true	Sometimes true	Sometimes true	Sometimes true	Sometimes true	Often true	Sometimes true	Often true	Sometimes true	Sometimes true	Sometimes true	Often true	Sometimes true	Often true	5	5	4	5	4	5	6	6	5
2025-07-22 20:14:46	Agree	4819942	Very often or always true	Very often or always true	Often true	Very often or always true	Very often or always true	Very often or always true	Very often or always true	Rarely true	Often true	Very often or always true	Sometimes true	Sometimes true	Never or very rarely true	Sometimes true	Very often or always true	Sometimes true	Sometimes true	Sometimes true	Never or very rarely true	Never or very rarely true	Sometimes true	Very often or always true	Rarely true	Rarely true	Often true	Sometimes true	Rarely true	Rarely true	Rarely true	Rarely true	Rarely true	Rarely true	Sometimes true	Rarely true	Rarely true	Sometimes true	Sometimes true	Very often or always true	3	5	3	4	4	5	6	6	4
2025-07-22 22:10:51	Agree	8391617	Rarely true	Rarely true	Often true	Often true	Often true	Often true	Often true	Sometimes true	Often true	Often true	Rarely true	Sometimes true	Rarely true	Rarely true	Often true	Rarely true	Never or very rarely true	Rarely true	Never or very rarely true	Never or very rarely true	Rarely true	Sometimes true	Rarely true	Sometimes true	Rarely true	Sometimes true	Rarely true	Sometimes true	Sometimes true	Sometimes true	Rarely true	Rarely true	Sometimes true	Sometimes true	Sometimes true	Rarely true	Never or very rarely true	Sometimes true	3	3	2	3	3	3	6	4	4
2025-07-22 23:33:25	Agree	0549505927	Often true	Often true	Often true	Often true	Often true	Often true	Often true	Sometimes true	Sometimes true	Sometimes true	Sometimes true	Rarely true	Rarely true	Rarely true	Rarely true	Rarely true	Rarely true	Rarely true	Rarely true	Rarely true	Sometimes true	Sometimes true	Sometimes true	Sometimes true	Sometimes true	Sometimes true	Sometimes true	Rarely true	Rarely true	Rarely true	Sometimes true	Rarely true	Sometimes true	Sometimes true	Sometimes true	Rarely true	Sometimes true	Often true	0	6	5	5	6	5	6	5	6
2025-07-23 08:03:02	Agree	1	Very often or always true	Very often or always true	Very often or always true	Very often or always true	Very often or always true	Very often or always true	Very often or always true	Very often or always true	Very often or always true	Very often or always true	Very often or always true	Very often or always true	Very often or always true1	Very often or always true	Sometimes true	Never or very rarely true	Rarely true	Rarely true	Rarely true	Sometimes true	Very often or always true	Often true	Rarely true	Rarely true	Sometimes true	Sometimes true	Very often or always true	Rarely true	Very often or always true	Often true	Often true	Often true	Rarely true	Sometimes true	Rarely true	Rarely true	Rarely true	Very often or always true	6	6	6	6	6	6	6	6	6
2025-07-23 09:38:25	Agree	68680	Sometimes true	Sometimes true	Sometimes true	Sometimes true	Sometimes true	Sometimes true	Sometimes true	Sometimes true	Sometimes true	Sometimes true	Sometimes true	Sometimes true	Sometimes true	Sometimes true	Sometimes true	Sometimes true	Sometimes true	Sometimes true	Sometimes true	Sometimes true	Sometimes true	Sometimes true	Sometimes true	Sometimes true	Sometimes true	Sometimes true	Sometimes true	Sometimes true	Sometimes true	Sometimes true	Sometimes true	Sometimes true	Sometimes true	Sometimes true	Sometimes true	Sometimes true	Sometimes true	Sometimes true	4	4	4	4	4	4	4	4	4
2025-07-23 17:59:59	Agree	1000646	Very often or always true	Very often or always true	Very often or always true	Very often or always true	Very often or always true	Very often or always true	Very often or always true	Very often or always true	Very often or always true	Very often or always true	Rarely true	Rarely true	Never or very rarely true	Rarely true	Sometimes true	Never or very rarely true	Never or very rarely true	Never or very rarely true	Never or very rarely true	Never or very rarely true	Rarely true	Rarely true	Never or very rarely true	Very often or always true	Rarely true	Never or very rarely true	Very often or always true	Very often or always true	Very often or always true	Very often or always true	Very often or always true	Very often or always true	Very often or always true	Sometimes true	Very often or always true	Never or very rarely true	Sometimes true	Very often or always true	4	5	4	6	6	5	6	4	5
2025-07-24 01:40:16	Agree	5873465	Often true	Often true	Often true	Often true	Sometimes true	Sometimes true	Often true	Often true	Often true	Often true	Rarely true	Rarely true	Rarely true	Rarely true	Often true	Rarely true	Rarely true	Rarely true	Rarely true	Rarely true	Rarely true	Sometimes true	Rarely true	Sometimes true	Sometimes true	Rarely true	Often true	Often true	Often true	Often true	Often true	Often true	Often true	Rarely true	Often true	Rarely true	Rarely true	Often true	4	5	4	3	5	5	5	5	5
2025-07-24 06:48:55	Agree	1002027	Often true	Very often or always true	Rarely true	Often true	Very often or always true	Sometimes true	Often true	Sometimes true	Sometimes true	Often true	Often true	Sometimes true	Never or very rarely true	Never or very rarely true	Very often or always true	Rarely true	Rarely true	Rarely true	Never or very rarely true	Never or very rarely true	Sometimes true	Sometimes true	Sometimes true	Often true	Sometimes true	Sometimes true	Often true	Sometimes true	Often true	Often true	Rarely true	Often true	Often true	Sometimes true	Sometimes true	Never or very rarely true	Often true	Sometimes true	5	6	4	5	5	5	5	5	5
2025-07-25 12:22:46	Agree	0554199505	Often true	Often true	Sometimes true	Sometimes true	Often true	Often true	Often true	Often true	Often true	Often true	Often true	Often true	Often true	Often true	Sometimes true	Sometimes true	Sometimes true	Sometimes true	Sometimes true	Sometimes true	Sometimes true	Sometimes true	Sometimes true	Sometimes true	Sometimes true	Sometimes true	Sometimes true	Sometimes true	Sometimes true	Sometimes true	Sometimes true	Sometimes true	Sometimes true	Sometimes true	Sometimes true	Often true	Often true	Often true	4	5	4	5	4	4	4	3	4
[truncated: 18 more columns]
