# Supplementary material for: The impact of mindfulness training on emotional resilience and job engagement among NICU and PICU Saudi and Egyptian nurses: a quasi experimental comparative study
Source: Front Psychiatry. 2026 Feb 19;16:1701580. doi: 10.3389/fpsyt.2025.1701580 (PMC12961304; doi:10.3389/fpsyt.2025.1701580)
Supplement: Supplementary file 2 [file DataSheet2.xlsx]

## Sheet: Form Responses 1
Timestamp	Your participation in this study is entirely voluntary. You may withdraw at any time without providing a reason. Your responses will remain confidential and will only be used for research purposes. By agreeing to participate: You consent to provide your responses to the study questionnaire.You acknowledge that your data will be anonymized and handled with strict confidentiality. Do you agree to p…	Participant Number	Age:	Gender:	Nationality:	Educational Level:	Years of Experience in Nursing:	Years of Experience in NICU/PICU:	Job Title/Position:	Employment Status:	Work Schedule:	Marital Status:	Number of Children:	Previous Mindfulness or Stress Management Training:	Level of Job Satisfaction:	Way of Employment in NICU/PICU:	When I’m walking, I deliberately notice the sensations of my body moving.	I notice the smells and aromas of things.	I pay attention to how my emotions affect my thoughts and behavior.	I notice visual elements in art or nature, such as colors, shapes, textures, or patterns of light and shadow.	I pay attention to sounds, such as clocks ticking, birds chirping, or cars passing.	I notice the sensations of my body, such as whether it is tense or relaxed.	I pay attention to the sensations of water when I’m taking a shower or bath.	I’m good at finding words to describe my feelings.	I can easily put my beliefs, opinions, and expectations into words.	I’m good at thinking of words to express my perceptions, such as how things taste, smell, or sound.	It’s hard for me to find the words to describe what I’m thinking	I have trouble thinking of the right words to express how I feel about things	When I have a sensation in my body, it’s difficult for me to describe it because I can’t find the right words	When I do things, my mind wanders off and I’m easily distracted	When I’m doing something, I’m only focused on what I’m doing, nothing else.	I find it difficult to stay focused on what’s happening in the present	It seems I am “running on automatic” without much awareness of what I’m doing	I rush through activities without being really attentive to them	I do jobs or tasks automatically, without being aware of what I'm doing	I find myself doing things without paying attention	I criticize myself for having irrational or inappropriate emotions	I tell myself I shouldn’t be feeling the way I’m feeling	I believe some of my thoughts are abnormal or bad and I shouldn’t think that way	I make judgments about whether my thoughts are good or bad	I tell myself that I shouldn’t be thinking the way I’m thinking	I think some of my emotions are bad or inappropriate and I shouldn’t feel them	When I have distressing thoughts or images, I just notice them and let them go.	When I have distressing thoughts or images, I am able just to notice them without reacting.	When I have distressing thoughts or images, I don’t let myself get carried away by them.	Usually when I have distressing thoughts or images, I can just notice them without reacting.	When I have distressing thoughts or images, I just notice them and let them go.	When I have distressing thoughts or images, I can just notice them without reacting.	I can usually describe how I feel at the moment in considerable detail.
2025-02-17 15:57:33	Agree	6472485	25-34	Female	Saudi	Bachelor’s Degree in Nursing	Less than 1 year	Less than 1 year	Staff Nurse	Full-time	Rotating shifts	Single	None	No	Very dissatisfied	Staff	Often true	Rarely true	Sometimes true	Option 1Never or very rarely true	Never or very rarely true	Often true	Never or very rarely true	Very often or always true	Very often or always true	Very often or always true	Never or very rarely true	Never or very rarely true	Never or very rarely true	Sometimes true	Sometimes true	Never or very rarely true	Sometimes true	Rarely true	Often true	Rarely true	Never or very rarely true	Never or very rarely true	Never or very rarely true	Sometimes true	Never or very rarely true	Never or very rarely true	Never or very rarely true	Never or very rarely true	Never or very rarely true	Never or very rarely true	Never or very rarely true	Never or very rarely true	Often true
2025-02-17 16:25:36	Agree	1003564	Under 25	Male	Saudi	Bachelor’s Degree in Nursing	Less than 1 year	Less than 1 year	Staff Nurse	Full-time	Rotating shifts	Single	None	No	Satisfied	Volunteered for the position	Never or very rarely true	Never or very rarely true	Rarely true	Option 1Never or very rarely true	Never or very rarely true	Never or very rarely true	Never or very rarely true	Often true	Often true	Often true	Sometimes true	Rarely true	Rarely true	Rarely true	Sometimes true	Rarely true	Rarely true	Sometimes true	Rarely true	Rarely true	Rarely true	Rarely true	Never or very rarely true	Never or very rarely true	Rarely true	Rarely true	Sometimes true	Rarely true	Rarely true	Sometimes true	Sometimes true	Sometimes true	Sometimes true
2025-02-26 14:14:42	Agree	0566957945	25-34	Female	Saudi	Bachelor’s Degree in Nursing	1-3 years	Less than 1 year	Staff Nurse	Full-time	Rotating shifts	Single	None	No	Satisfied	Assigned by management	Often true	Sometimes true	Rarely true	Sometimes true	Sometimes true	Sometimes true	Rarely true	Sometimes true	Often true	Sometimes true	Rarely true	Sometimes true	Never or very rarely true	Never or very rarely true	Often true	Often true	Rarely true	Rarely true	Often true	Rarely true	Rarely true	Sometimes true	Sometimes true	Often true	Often true	Sometimes true	Sometimes true	Rarely true	Often true	Often true	Often true	Often true	Often true
2025-02-27 03:36:22	Agree	2122	Under 25	Female	Saudi	Bachelor’s Degree in Nursing	Less than 1 year	Less than 1 year	Staff Nurse	Full-time	Rotating shifts	Single	None	No	Satisfied	Volunteered for the position	Rarely true	Very often or always true	Sometimes true	Very often or always true	Often true	Often true	Very often or always true	Rarely true	Sometimes true	Sometimes true	Very often or always true	Very often or always true	Often true	Sometimes true	Often true	Rarely true	Sometimes true	Sometimes true	Rarely true	Sometimes true	Rarely true	Sometimes true	Rarely true	Sometimes true	Rarely true	Rarely true	Rarely true	Sometimes true	Sometimes true	Sometimes true	Sometimes true	Sometimes true	Never or very rarely true
2025-02-27 04:47:59	Agree	Ruwayda Fauzi Johar	Under 25	Female	Saudi	Bachelor’s Degree in Nursing	1-3 years	Less than 1 year	Staff Nurse	Full-time	Rotating shifts	Single	None	No	Neutral	Assigned by management	Often true	Very often or always true	Often true	Often true	Often true	Often true	Very often or always true	Sometimes true	Sometimes true	Very often or always true	Rarely true	Rarely true	Never or very rarely true	Sometimes true	Sometimes true	Rarely true	Never or very rarely true	Never or very rarely true	Never or very rarely true	Rarely true	Sometimes true	Rarely true	Rarely true	Often true	Rarely true	Rarely true	Often true	Rarely true	Sometimes true	Rarely true	Often true	Rarely true	Often true
2025-02-27 13:47:17	Agree	0740	25-34	Male	Saudi	Bachelor’s Degree in Nursing	Less than 1 year	Less than 1 year	Staff Nurse	Full-time	Rotating shifts	Single	None	No	Very satisfied	Assigned by management	Never or very rarely true	Sometimes true	Sometimes true	Very often or always true	Sometimes true	Sometimes true	Sometimes true	Very often or always true	Never or very rarely true	Sometimes true	Rarely true	Sometimes true	Often true	Never or very rarely true	Rarely true	Sometimes true	Sometimes true	Sometimes true	Very often or always true	Never or very rarely true	Sometimes true	Very often or always true	Never or very rarely true	Very often or always true	Sometimes true	Never or very rarely true	Sometimes true	Sometimes true	Sometimes true	Never or very rarely true	Never or very rarely true	Sometimes true	Very often or always true
2025-02-28 15:36:14	Agree	999	25-34	Female	Saudi	Bachelor’s Degree in Nursing	1-3 years	Less than 1 year	Staff Nurse	Full-time	Rotating shifts	Single	None	No	Dissatisfied	Hired	Never or very rarely true	Never or very rarely true	Never or very rarely true	Option 1Never or very rarely true	Never or very rarely true	Never or very rarely true	Sometimes true	Very often or always true	Often true	Often true	Never or very rarely true	Never or very rarely true	Never or very rarely true	Very often or always true	Very often or always true	Sometimes true	Often true	Sometimes true	Very often or always true	Often true	Never or very rarely true	Never or very rarely true	Never or very rarely true	Never or very rarely true	Never or very rarely true	Never or very rarely true	Never or very rarely true	Never or very rarely true	Never or very rarely true	Never or very rarely true	Never or very rarely true	Never or very rarely true	Sometimes true
2025-02-28 21:18:21	Agree	0558874012	Under 25	Female	Saudi	Bachelor’s Degree in Nursing	Less than 1 year	Less than 1 year	Staff Nurse	Contract	Rotating shifts	Single	None	No	Very satisfied	Volunteered for the position	Very often or always true	Often true	Very often or always true	Very often or always true	Very often or always true	Often true	Often true	Very often or always true	Very often or always true	Often true	Rarely true	Rarely true	Rarely true	Very often or always true	Sometimes true	Sometimes true	Rarely true	Rarely true	Rarely true	Rarely true	Rarely true	Rarely true	Rarely true	Rarely true	Rarely true	Rarely true	Rarely true	Sometimes true	Often true	Rarely true	Rarely true	Rarely true	Often true
2025-03-04 20:39:52	Agree	0646	25-34	Female	Saudi	Bachelor’s Degree in Nursing	1-3 years	Less than 1 year	Staff Nurse	Contract	Rotating shifts	Single	None	No	Satisfied	Volunteered for the position	Often true	Very often or always true	Often true	Very often or always true	Very often or always true	Very often or always true	Very often or always true	Often true	Often true	Often true	Rarely true	Never or very rarely true	Never or very rarely true	Rarely true	Often true	Never or very rarely true	Never or very rarely true	Rarely true	Never or very rarely true	Rarely true	Rarely true	Sometimes true	Often true	Often true	Often true	Rarely true	Often true	Very often or always true	Sometimes true	Often true	Often true	Often true	Often true
2025-04-17 10:24:53	Agree	9168089	45-54	Female	Philippines	Bachelor’s Degree in Nursing	More than 10 years	More than 10 years	Staff Nurse	Full-time	Rotating shifts	Married	None	No	Neutral	Assigned by management	Sometimes true	Often true	Sometimes true	Sometimes true	Sometimes true	Often true	Sometimes true	Often true	Sometimes true	Often true	Rarely true	Rarely true	Rarely true	Rarely true	Rarely true	Rarely true	Rarely true	Rarely true	Rarely true	Rarely true	Sometimes true	Sometimes true	Sometimes true	Often true	Often true	Often true	Sometimes true	Often true	Often true	Often true	Often true	Often true	Often true
2025-04-21 10:23:57	Agree	12345	25-34	Female	Saudi	Bachelor’s Degree in Nursing	1-3 years	1-3 years	Staff Nurse	Full-time	Rotating shifts	Single	None	No	Satisfied	Volunteered for the position	Sometimes true	Rarely true	Often true	Sometimes true	Sometimes true	Sometimes true	Sometimes true	Rarely true	Sometimes true	Sometimes true	Sometimes true	Often true	Sometimes true	Sometimes true	Sometimes true	Sometimes true	Sometimes true	Rarely true	Rarely true	Sometimes true	Sometimes true	Rarely true	Sometimes true	Often true	Often true	Often true	Sometimes true	Sometimes true	Rarely true	Sometimes true	Often true	Rarely true	Often true
2025-04-21 19:57:55	Agree	0532390506	25-34	Female	Saudi	Bachelor’s Degree in Nursing	1-3 years	1-3 years	Staff Nurse	Full-time	Rotating shifts	Married	None	No	Dissatisfied	Volunteered for the position	Sometimes true	Never or very rarely true	Very often or always true	Option 1Never or very rarely true	Never or very rarely true	Sometimes true	Sometimes true	Rarely true	Sometimes true	Rarely true	Often true	Often true	Sometimes true	Very often or always true	Rarely true	Sometimes true	Often true	Often true	Often true	Often true	Sometimes true	Sometimes true	Sometimes true	Sometimes true	Sometimes true	Rarely true	Often true	Rarely true	Sometimes true	Rarely true	Often true	Rarely true	Sometimes true
2025-04-21 20:00:02	Agree	12345	25-34	Female	Saudi	Bachelor’s Degree in Nursing	1-3 years	1-3 years	Staff Nurse	Full-time	Rotating shifts	Single	None	No	Satisfied	Volunteered for the position	Sometimes true	Sometimes true	Sometimes true	Sometimes true	Sometimes true	Often true	Often true	Rarely true	Sometimes true	Sometimes true	Rarely true	Often true	Sometimes true	Sometimes true	Sometimes true	Sometimes true	Sometimes true	Sometimes true	Rarely true	Often true	Often true	Rarely true	Sometimes true	Sometimes true	Often true	Often true	Often true	Sometimes true	Sometimes true	Often true	Sometimes true	Rarely true	Rarely true
2025-04-24 19:33:44	Agree	111111	25-34	Female	Saudi	Bachelor’s Degree in Nursing	4-6 years	4-6 years	Staff Nurse	Full-time	Rotating shifts	Single	None	No	Neutral	Volunteered for the position	Often true	Sometimes true	Sometimes true	Often true	Sometimes true	Rarely true	Rarely true	Rarely true	Sometimes true	Rarely true	Rarely true	Rarely true	Rarely true	Rarely true	Sometimes true	Sometimes true	Sometimes true	Sometimes true	Sometimes true	Sometimes true	Rarely true	Rarely true	Rarely true	Rarely true	Sometimes true	Sometimes true	Sometimes true	Sometimes true	Rarely true	Sometimes true	Rarely true	Sometimes true	Rarely true
2025-04-26 20:26:00	Agree	123N	25-34	Female	Saudi	Bachelor’s Degree in Nursing	1-3 years	1-3 years	Staff Nurse	Full-time	Rotating shifts	Single	None	No	Dissatisfied	Assigned by management	Never or very rarely true	Very often or always true	Often true	Often true	Sometimes true	Sometimes true	Sometimes true	Rarely true	Often true	Often true	Rarely true	Rarely true	Rarely true	Often true	Rarely true	Often true	Often true	Often true	Often true	Often true	Often true	Often true	Often true	Often true	Often true	Often true	Rarely true	Rarely true	Rarely true	Rarely true	Rarely true	Rarely true	Sometimes true
2025-04-27 01:37:11	Agree	0500	25-34	Female	Saudi	Bachelor’s Degree in Nursing	4-6 years	4-6 years	Staff Nurse	Full-time	Rotating shifts	Single	None	No	Neutral	Volunteered for the position	Rarely true	Rarely true	Never or very rarely true	Option 1Never or very rarely true	Never or very rarely true	Rarely true	Rarely true	Sometimes true	Sometimes true	Sometimes true	Often true	Sometimes true	Often true	Often true	Often true	Sometimes true	Sometimes true	Often true	Often true	Sometimes true	Often true	Often true	Often true	Often true	Sometimes true	Often true	Sometimes true	Sometimes true	Sometimes true	Sometimes true	Sometimes true	Sometimes true	Often true
2025-05-01 17:06:47	Agree	9876	25-34	Female	Saudi	Bachelor’s Degree in Nursing	4-6 years	4-6 years	Staff Nurse	Full-time	Rotating shifts	Single	None	No	Neutral	Volunteered for the position	Never or very rarely true	Never or very rarely true	Never or very rarely true	Option 1Never or very rarely true	Never or very rarely true	Never or very rarely true	Never or very rarely true	Often true	Often true	Often true	Often true	Often true	Often true	Very often or always true	Very often or always true	Very often or always true	Very often or always true	Very often or always true	Very often or always true	Very often or always true	Very often or always true	Very often or always true	Very often or always true	Very often or always true	Very often or always true	Very often or always true	Very often or always true	Sometimes true	Sometimes true	Sometimes true	Often true	Often true	Often true
2025-05-04 18:12:45	Agree	0987654321	25-34	Female	Saudi	Bachelor’s Degree in Nursing	4-6 years	4-6 years	Staff Nurse	Full-time	Rotating shifts	Single	None	No	Neutral	Assigned by management	Sometimes true	Sometimes true	Sometimes true	Sometimes true	Sometimes true	Sometimes true	Sometimes true	Sometimes true	Sometimes true	Sometimes true	Sometimes true	Sometimes true	Sometimes true	Sometimes true	Sometimes true	Sometimes true	Sometimes true	Sometimes true	Sometimes true	Sometimes true	Sometimes true	Sometimes true	Sometimes true	Sometimes true	Sometimes true	Sometimes true	Sometimes true	Sometimes true	Sometimes true	Sometimes true	Sometimes true	Sometimes true	Sometimes true
2025-05-14 13:25:20	Agree	1003213	25-34	Female	Malaysian	Bachelor’s Degree in Nursing	7-10 years	1-3 years	Staff Nurse	Full-time	Rotating shifts	Single	None	No	Neutral	Assigned by management	Sometimes true	Sometimes true	Sometimes true	Sometimes true	Often true	Sometimes true	Sometimes true	Rarely true	Sometimes true	Sometimes true	Often true	Sometimes true	Sometimes true	Often true	Sometimes true	Sometimes true	Sometimes true	Sometimes true	Sometimes true	Rarely true	Sometimes true	Sometimes true	Sometimes true	Sometimes true	Sometimes true	Sometimes true	Sometimes true	Sometimes true	Sometimes true	Sometimes true	Sometimes true	Sometimes true	Sometimes true
2025-05-14 13:36:08	Agree	4545463	35-44	Female	Malaysian	Bachelor’s Degree in Nursing	More than 10 years	More than 10 years	Clinical Nurse Specialist	Full-time	Rotating shifts	Married	None	Yes	Neutral	Assigned by management	Often true	Rarely true	Often true	Sometimes true	Often true	Often true	Very often or always true	Often true	Often true	Very often or always true	Often true	Never or very rarely true	Never or very rarely true	Rarely true	Often true	Never or very rarely true	Rarely true	Never or very rarely true	Never or very rarely true	Never or very rarely true	Sometimes true	Rarely true	Rarely true	Sometimes true	Sometimes true	Often true	Sometimes true	Sometimes true	Often true	Sometimes true	Sometimes true	Sometimes true	Often true
2025-06-28 10:11:06	Agree	9174970	45-54	Female	FILIPINO	Bachelor’s Degree in Nursing	More than 10 years	More than 10 years	Clinical Nurse Coordinator	Full-time	Day shift	Single	None	No	Satisfied	Applied for it	Often true	Often true	Often true	Sometimes true	Often true	Often true	Sometimes true	Sometimes true	Often true	Sometimes true	Sometimes true	Often true	Often true	Sometimes true	Rarely true	Sometimes true	Sometimes true	Rarely true	Never or very rarely true	Never or very rarely true	Sometimes true	Sometimes true	Sometimes true	Sometimes true	Often true	Often true	Sometimes true	Sometimes true	Often true	Sometimes true	Sometimes true	Sometimes true	Sometimes true
2025-06-28 10:21:43	Agree	4607669	35-44	Female	Malaysian	Bachelor’s Degree in Nursing	More than 10 years	More than 10 years	Staff Nurse	Full-time	Rotating shifts	Single	None	Yes	Neutral	Assigned by management	Very often or always true	Very often or always true	Often true	Often true	Very often or always true	Often true	Often true	Often true	Often true	Often true	Rarely true	Rarely true	Rarely true	Rarely true	Sometimes true	Rarely true	Rarely true	Often true	Rarely true	Sometimes true	Rarely true	Sometimes true	Sometimes true	Sometimes true	Rarely true	Sometimes true	Sometimes true	Sometimes true	Sometimes true	Sometimes true	Sometimes true	Sometimes true	Sometimes true
2025-06-28 10:25:22	Agree	3808847	55 and above	Female	Filipino	Bachelor’s Degree in Nursing	More than 10 years	More than 10 years	Staff Nurse	Full-time	Rotating shifts	Married	3	No	Satisfied	Assigned by management	Very often or always true	Very often or always true	Often true	Very often or always true	Often true	Very often or always true	Very often or always true	Often true	Often true	Often true	Rarely true	Never or very rarely true	Never or very rarely true	Rarely true	Often true	Rarely true	Rarely true	Never or very rarely true	Rarely true	Never or very rarely true	Rarely true	Rarely true	Rarely true	Rarely true	Often true	Often true	Often true	Sometimes true	Often true	Often true	Often true	Often true	Often true
2025-06-28 10:32:23	Agree	5290754	35-44	Female	Malaysian	Bachelor’s Degree in Nursing	More than 10 years	More than 10 years	Staff Nurse	Full-time	Rotating shifts	Married	2	No	Satisfied	Volunteered for the position	Very often or always true	Often true	Sometimes true	Often true	Often true	Often true	Often true	Sometimes true	Rarely true	Sometimes true	Sometimes true	Sometimes true	Sometimes true	Rarely true	Rarely true	Never or very rarely true	Never or very rarely true	Never or very rarely true	Never or very rarely true	Never or very rarely true	Rarely true	Often true	Sometimes true	Often true	Sometimes true	Sometimes true	Often true	Often true	Often true	Often true	Often true	Often true	Sometimes true
2025-06-28 10:55:11	Agree	4	35-44	Female	African	Bachelor’s Degree in Nursing	More than 10 years	1-3 years	Staff Nurse	Full-time	Night shift	Married	3	Yes	Neutral	Volunteered for the position	Very often or always true	Often true	Often true	Often true	Very often or always true	Often true	Often true	Sometimes true	Sometimes true	Sometimes true	Sometimes true	Sometimes true	Sometimes true	Rarely true	Sometimes true	Never or very rarely true	Rarely true	Never or very rarely true	Never or very rarely true	Never or very rarely true	Never or very rarely true	Sometimes true	Rarely true	Sometimes true	Sometimes true	Sometimes true	Sometimes true	Sometimes true	Rarely true	Sometimes true	Sometimes true	Sometimes true	Sometimes true
2025-06-28 11:03:02	Agree	1003561	Under 25	Female	Saudi	Bachelor’s Degree in Nursing	1-3 years	Less than 1 year	Staff Nurse	Full-time	Rotating shifts	Single	None	No	Satisfied	Assigned by management	Never or very rarely true	Rarely true	Never or very rarely true	Very often or always true	Very often or always true	Very often or always true	Very often or always true	Very often or always true	Very often or always true	Very often or always true	Sometimes true	Sometimes true	Sometimes true	Often true	Often true	Never or very rarely true	Never or very rarely true	Very often or always true	Often true	Never or very rarely true	Often true	Sometimes true	Sometimes true	Sometimes true	Never or very rarely true	Often true	Often true	Sometimes true	Very often or always true	Often true	Sometimes true	Often true	Often true
2025-06-28 11:19:59	Agree	Adult ICU	45-54	Female	Malaysian	Diploma in Nursing	More than 10 years	More than 10 years	Staff Nurse	Contract	Rotating shifts	Single	None	No	Very satisfied	Volunteered for the position	Very often or always true	Often true	Sometimes true	Often true	Often true	Often true	Sometimes true	Sometimes true	Sometimes true	Often true	Rarely true	Sometimes true	Rarely true	Sometimes true	Often true	Sometimes true	Rarely true	Rarely true	Rarely true	Sometimes true	Sometimes true	Sometimes true	Rarely true	Very often or always true	Sometimes true	Rarely true	Sometimes true	Often true	Often true	Sometimes true	Sometimes true	Rarely true	Often true
2025-06-28 11:23:47	Agree	535531676	45-54	Female	South African	Diploma in nursing with ICU speciality	More than 10 years	More than 10 years	Staff Nurse	Contract	Rotating shifts	Married	4 or more	No	Neutral	Applied for position IN ICU	Sometimes true	Very often or always true	Very often or always true	Often true	Very often or always true	Often true	Sometimes true	Very often or always true	Often true	Very often or always true	Sometimes true	Rarely true	Rarely true	Rarely true	Never or very rarely true	Rarely true	Rarely true	Never or very rarely true	Often true	Rarely true	Sometimes true	Sometimes true	Sometimes true	Sometimes true	Sometimes true	Sometimes true	Often true	Often true	Sometimes true	Sometimes true	Often true	Sometimes true	Sometimes true
2025-06-28 11:25:39	Agree	1000965	35-44	Female	Malaysian	Diploma in Nursing	More than 10 years	1-3 years	Staff Nurse	Contract	Rotating shifts	Single	None	No	Neutral	Volunteered for the position	Very often or always true	Very often or always true	Often true	Very often or always true	Very often or always true	Very often or always true	Very often or always true	Very often or always true	Very often or always true	Sometimes true	Sometimes true	Sometimes true	Rarely true	Rarely true	Often true	Never or very rarely true	Never or very rarely true	Never or very rarely true	Sometimes true	Never or very rarely true	Never or very rarely true	Often true	Never or very rarely true	Often true	Often true	Often true	Often true	Sometimes true	Sometimes true	Sometimes true	Often true	Often true	Often true
2025-06-28 11:34:16	Agree	6390826	45-54	Female	Asean	Diploma in Nursing	More than 10 years	More than 10 years	Staff Nurse	Full-time	Rotating shifts	Single	None	No	Satisfied	Volunteered for the position	Very often or always true	Very often or always true	Sometimes true	Rarely true	Sometimes true	Sometimes true	Rarely true	Rarely true	Rarely true	Very often or always true	Sometimes true	Sometimes true	Sometimes true	Rarely true	Sometimes true	Often true	Rarely true	Rarely true	Rarely true	Rarely true	Sometimes true	Sometimes true	Sometimes true	Sometimes true	Sometimes true	Sometimes true	Sometimes true	Sometimes true	Sometimes true	Sometimes true	Sometimes true	Sometimes true	Sometimes true
2025-06-28 15:16:46	Agree	0793161087	25-34	Female	Africa	Bachelor’s Degree in Nursing	7-10 years	4-6 years	Staff Nurse	Contract	Rotating shifts	Married	2	No	Neutral	Volunteered for the position	Often true	Very often or always true	Very often or always true	Very often or always true	Very often or always true	Very often or always true	Often true	Very often or always true	Very often or always true	Very often or always true	Never or very rarely true	Never or very rarely true	Never or very rarely true	Sometimes true	Rarely true	Never or very rarely true	Never or very rarely true	Sometimes true	Never or very rarely true	Never or very rarely true	Sometimes true	Sometimes true	Never or very rarely true	Sometimes true	Rarely true	Never or very rarely true	Sometimes true	Sometimes true	Sometimes true	Sometimes true	Sometimes true	Sometimes true	Often true
2025-06-28 15:24:57	Agree	1001409	35-44	Female	Philippines	Bachelor’s Degree in Nursing	7-10 years	1-3 years	Staff Nurse	Contract	Rotating shifts	Single	None	No	Neutral	Hired as an icu	Very often or always true	Rarely true	Rarely true	Sometimes true	Never or very rarely true	Often true	Often true	Sometimes true	Rarely true	Often true	Rarely true	Rarely true	Often true	Rarely true	Rarely true	Rarely true	Rarely true	Sometimes true	Rarely true	Never or very rarely true	Sometimes true	Sometimes true	Sometimes true	Sometimes true	Sometimes true	Rarely true	Rarely true	Rarely true	Rarely true	Rarely true	Rarely true	Rarely true	Rarely true
2025-06-28 16:42:47	Agree	0536187586	35-44	Female	Filipino	Bachelor’s Degree in Nursing	More than 10 years	More than 10 years	Staff Nurse	Full-time	Rotating shifts	Married	2	No	Satisfied	Volunteered for the position	Often true	Very often or always true	Very often or always true	Sometimes true	Very often or always true	Very often or always true	Often true	Very often or always true	Very often or always true	Very often or always true	Rarely true	Never or very rarely true	Never or very rarely true	Never or very rarely true	Rarely true	Never or very rarely true	Never or very rarely true	Never or very rarely true	Never or very rarely true	Never or very rarely true	Never or very rarely true	Rarely true	Sometimes true	Rarely true	Often true	Often true	Often true	Often true	Often true	Often true	Often true	Often true	Rarely true
2025-06-28 17:26:35	Agree	0536549376	25-34	Female	South African	Diploma in Nursing	7-10 years	4-6 years	Staff Nurse	Contract	Rotating shifts	Married	2	Yes	Neutral	Assigned by management	Never or very rarely true	Very often or always true	Very often or always true	Sometimes true	Very often or always true	Often true	Often true	Very often or always true	Often true	Very often or always true	Rarely true	Rarely true	Rarely true	Sometimes true	Sometimes true	Rarely true	Sometimes true	Rarely true	Rarely true	Rarely true	Sometimes true	Often true	Rarely true	Rarely true	Rarely true	Sometimes true	Sometimes true	Rarely true	Sometimes true	Rarely true	Sometimes true	Sometimes true	Sometimes true
2025-06-28 17:39:34	Agree	1001439	25-34	Female	Malaysian	Bachelor’s Degree in Nursing	More than 10 years	More than 10 years	Staff Nurse	Full-time	Rotating shifts	Married	2	Yes	Satisfied	Assigned by management	Often true	Very often or always true	Often true	Sometimes true	Rarely true	Often true	Very often or always true	Sometimes true	Sometimes true	Sometimes true	Often true	Very often or always true	Sometimes true	Sometimes true	Sometimes true	Often true	Often true	Sometimes true	Very often or always true	Very often or always true	Very often or always true	Very often or always true	Often true	Often true	Often true	Often true	Rarely true	Sometimes true	Often true	Often true	Rarely true	Often true	Sometimes true
2025-06-28 17:41:09	Agree	1	45-54	Female	Malaysian	Bachelor’s Degree in Nursing	More than 10 years	More than 10 years	Staff Nurse	Full-time	Rotating shifts	Married	None	Yes	Neutral	Volunteered for the position	Very often or always true	Often true	Sometimes true	Often true	Sometimes true	Sometimes true	Very often or always true	Often true	Sometimes true	Often true	Rarely true	Rarely true	Never or very rarely true	Sometimes true	Often true	Rarely true	Sometimes true	Never or very rarely true	Rarely true	Rarely true	Often true	Often true	Often true	Often true	Often true	Often true	Often true	Often true	Sometimes true	Sometimes true	Sometimes true	Sometimes true	Sometimes true
2025-06-28 17:45:28	Agree	12	45-54	Female	Indian	Diploma in Nursing	More than 10 years	More than 10 years	Nurse Practitioner	Full-time	Rotating shifts	Married	3	No	Neutral	Volunteered for the position	Sometimes true	Never or very rarely true	Often true	Option 1Never or very rarely true	Often true	Sometimes true	Rarely true	Rarely true	Rarely true	Sometimes true	Never or very rarely true	Rarely true	Never or very rarely true	Rarely true	Sometimes true	Never or very rarely true	Rarely true	Sometimes true	Never or very rarely true	Never or very rarely true	Never or very rarely true	Sometimes true	Rarely true	Often true	Rarely true	Rarely true	Never or very rarely true	Never or very rarely true	Rarely true	Rarely true	Rarely true	Sometimes true	Sometimes true
2025-06-28 18:12:53	Agree	1000482	25-34	Male	South Korea	Bachelor’s Degree in Nursing	4-6 years	7-10 years	Staff Nurse	Full-time	Rotating shifts	Married	None	Yes	Neutral	Volunteered for the position	Sometimes true	Sometimes true	Often true	Sometimes true	Rarely true	Sometimes true	Often true	Sometimes true	Sometimes true	Sometimes true	Sometimes true	Sometimes true	Sometimes true	Sometimes true	Sometimes true	Sometimes true	Often true	Sometimes true	Sometimes true	Sometimes true	Often true	Often true	Sometimes true	Sometimes true	Sometimes true	Sometimes true	Sometimes true	Sometimes true	Sometimes true	Sometimes true	Sometimes true	Sometimes true	Often true
2025-06-28 18:34:23	Agree	9145236	45-54	Male	Fil	Bachelor’s Degree in Nursing	More than 10 years	Less than 1 year	Staff Nurse	Full-time	Rotating shifts	Single	None	Yes	Neutral	Not even	Very often or always true	Often true	Very often or always true	Very often or always true	Very often or always true	Very often or always true	Very often or always true	Very often or always true	Often true	Very often or always true	Never or very rarely true	Never or very rarely true	Never or very rarely true	Never or very rarely true	Never or very rarely true	Never or very rarely true	Never or very rarely true	Never or very rarely true	Never or very rarely true	Never or very rarely true	Never or very rarely true	Never or very rarely true	Never or very rarely true	Never or very rarely true	Never or very rarely true	Never or very rarely true	Never or very rarely true	Never or very rarely true	Never or very rarely true	Never or very rarely true	Never or very rarely true	Never or very rarely true	Never or very rarely true
2025-06-28 18:53:49	Agree	1	35-44	Female	South Africa	Diploma in Nursing	7-10 years	7-10 years	Staff Nurse	Contract	Rotating shifts	Married	3	Yes	Neutral	Volunteered for the position	Sometimes true	Often true	Very often or always true	Very often or always true	Very often or always true	Very often or always true	Very often or always true	Very often or always true	Very often or always true	Very often or always true	Sometimes true	Sometimes true	Sometimes true	Sometimes true	Sometimes true	Never or very rarely true	Never or very rarely true	Sometimes true	Never or very rarely true	Sometimes true	Sometimes true	Sometimes true	Rarely true	Sometimes true	Often true	Rarely true	Sometimes true	Sometimes true	Sometimes true	Sometimes true	Sometimes true	Sometimes true	Often true
2025-06-28 19:37:53	Agree	10	45-54	Female	Filipino	Bachelor’s Degree in Nursing	7-10 years	Less than 1 year	Staff Nurse	Full-time	Rotating shifts	Married	1	No	Neutral	Assigned by management	Rarely true	Never or very rarely true	Very often or always true	Sometimes true	Never or very rarely true	Rarely true	Rarely true	Often true	Sometimes true	Very often or always true	Never or very rarely true	Never or very rarely true	Never or very rarely true	Never or very rarely true	Very often or always true	Never or very rarely true	Never or very rarely true	Rarely true	Never or very rarely true	Never or very rarely true	Never or very rarely true	Sometimes true	Sometimes true	Rarely true	Rarely true	Rarely true	Rarely true	Never or very rarely true	Often true	Never or very rarely true	Often true	Rarely true	Very often or always true
2025-06-28 20:47:07	Agree	1001562	35-44	Female	South african	Diploma in Nursing	More than 10 years	4-6 years	Staff Nurse	Full-time	Rotating shifts	Divorced	2	No	Neutral	Assigned by management	Often true	Often true	Often true	Often true	Often true	Often true	Sometimes true	Often true	Often true	Often true	Rarely true	Rarely true	Rarely true	Rarely true	Rarely true	Rarely true	Rarely true	Never or very rarely true	Never or very rarely true	Never or very rarely true	Never or very rarely true	Never or very rarely true	Never or very rarely true	Often true	Rarely true	Rarely true	Rarely true	Rarely true	Rarely true	Sometimes true	Sometimes true	Rarely true	Sometimes true
2025-06-29 00:10:52	Agree	0500293994	25-34	Female	South African	Bachelor’s Degree in Nursing	4-6 years	4-6 years	Staff Nurse	Full-time	Rotating shifts	Married	None	No	Neutral	Volunteered for the position	Often true	Very often or always true	Very often or always true	Sometimes true	Often true	Often true	Often true	Often true	Often true	Often true	Rarely true	Rarely true	Rarely true	Rarely true	Sometimes true	Rarely true	Rarely true	Rarely true	Rarely true	Rarely true	Rarely true	Rarely true	Rarely true	Rarely true	Rarely true	Rarely true	Rarely true	Sometimes true	Sometimes true	Sometimes true	Sometimes true	Sometimes true	Sometimes true
2025-06-29 00:27:22	Agree	1000632	35-44	Female	Philippines	Bachelor’s Degree in Nursing	7-10 years	4-6 years	Staff Nurse	Full-time	Rotating shifts	Single	1	No	Dissatisfied	applied fr this UNIT	Very often or always true	Very often or always true	Very often or always true	Very often or always true	Very often or always true	Very often or always true	Very often or always true	Very often or always true	Very often or always true	Very often or always true	Sometimes true	Sometimes true	Rarely true	Rarely true	Very often or always true	Rarely true	Rarely true	Rarely true	Rarely true	Rarely true	Sometimes true	Sometimes true	Rarely true	Very often or always true	Often true	Rarely true	Sometimes true	Sometimes true	Sometimes true	Sometimes true	Sometimes true	Sometimes true	Often true
2025-06-29 01:09:24	Agree	5240072	35-44	Male	pilipino	Bachelor’s Degree in Nursing	More than 10 years	4-6 years	Staff Nurse	Full-time	Rotating shifts	Married	2	No	Satisfied	Volunteered for the position	Very often or always true	Very often or always true	Very often or always true	Often true	Often true	Very often or always true	Very often or always true	Very often or always true	Often true	Very often or always true	Rarely true	Sometimes true	Rarely true	Rarely true	Often true	Sometimes true	Very often or always true	Sometimes true	Rarely true	Sometimes true	Often true	Very often or always true	Very often or always true	Very often or always true	Very often or always true	Often true	Often true	Sometimes true	Rarely true	Sometimes true	Very often or always true	Very often or always true	Very often or always true
2025-06-29 05:07:34	Agree	STELLA TIONG	25-34	Female	Malaysian	Bachelor’s Degree in Nursing	7-10 years	4-6 years	Staff Nurse	Contract	Rotating shifts	Single	None	No	Very dissatisfied	Volunteered for the position	Very often or always true	Rarely true	Often true	Often true	Very often or always true	Very often or always true	Very often or always true	Sometimes true	Rarely true	Rarely true	Sometimes true	Sometimes true	Sometimes true	Often true	Often true	Sometimes true	Sometimes true	Sometimes true	Rarely true	Never or very rarely true	Rarely true	Rarely true	Rarely true	Sometimes true	Rarely true	Rarely true	Rarely true	Sometimes true	Sometimes true	Sometimes true	Sometimes true	Sometimes true	Rarely true
2025-06-29 05:17:12	Agree	Lakshmi	45-54	Female	Malaysian	Bachelor’s Degree in Nursing	More than 10 years	More than 10 years	Head Nurse	Full-time	Office hrs	Married	2	No	Neutral	Assigned by management	Very often or always true	Very often or always true	Very often or always true	Very often or always true	Very often or always true	Often true	Often true	Very often or always true	Very often or always true	Often true	Often true	Very often or always true	Sometimes true	Rarely true	Often true	Rarely true	Very often or always true	Sometimes true	Rarely true	Rarely true	Sometimes true	Sometimes true	Sometimes true	Sometimes true	Rarely true	Sometimes true	Sometimes true	Often true	Often true	Often true	Often true	Sometimes true	Often true
2025-06-29 10:19:27	Agree	21	35-44	Female	Malaysia	Bachelor’s Degree in Nursing	More than 10 years	1-3 years	Staff Nurse	Contract	Rotating shifts	Divorced	3	No	Satisfied	Assigned by management	Often true	Very often or always true	Often true	Often true	Often true	Sometimes true	Sometimes true	Sometimes true	Sometimes true	Sometimes true	Sometimes true	Sometimes true	Sometimes true	Rarely true	Often true	Rarely true	Rarely true	Rarely true	Rarely true	Rarely true	Sometimes true	Sometimes true	Sometimes true	Often true	Often true	Sometimes true	Sometimes true	Sometimes true	Sometimes true	Sometimes true	Sometimes true	Sometimes true	Sometimes true
2025-06-29 10:29:46	Agree	0505695007	35-44	Female	Malaysian	Diploma in Nursing	7-10 years	7-10 years	Staff Nurse	Full-time	Rotating shifts	Single	None	No	Neutral	Volunteered for the position	Never or very rarely true	Never or very rarely true	Sometimes true	Often true	Often true	Sometimes true	Sometimes true	Often true	Often true	Often true	Rarely true	Rarely true	Rarely true	Rarely true	Often true	Never or very rarely true	Rarely true	Rarely true	Rarely true	Rarely true	Rarely true	Rarely true	Rarely true	Rarely true	Rarely true	Rarely true	Rarely true	Rarely true	Rarely true	Rarely true	Rarely true	Rarely true	Rarely true
2025-06-29 10:35:16	Agree	5874233	25-34	Female	Saudi	Bachelor’s Degree in Nursing	1-3 years	1-3 years	Staff Nurse	Full-time	Rotating shifts	Single	None	Yes	Neutral	Volunteered for the position	Often true	Very often or always true	Very often or always true	Very often or always true	Very often or always true	Very often or always true	Very often or always true	Sometimes true	Sometimes true	Often true	Very often or always true	Sometimes true	Rarely true	Rarely true	Never or very rarely true	Rarely true	Never or very rarely true	Never or very rarely true	Never or very rarely true	Never or very rarely true	Never or very rarely true	Very often or always true	Rarely true	Very often or always true	Very often or always true	Very often or always true	Rarely true	Sometimes true	Sometimes true	Sometimes true	Rarely true	Sometimes true	Sometimes true
2025-06-29 10:36:29	Agree	Nanthini Navarasan	35-44	Female	Malaysian	Diploma in Nursing	More than 10 years	More than 10 years	Staff Nurse	Contract	Rotating shifts	Married	None	No	Satisfied	Assigned by management	Very often or always true	Sometimes true	Very often or always true	Often true	Very often or always true	Often true	Very often or always true	Very often or always true	Sometimes true	Often true	Sometimes true	Sometimes true	Sometimes true	Rarely true	Sometimes true	Rarely true	Sometimes true	Sometimes true	Sometimes true	Sometimes true	Rarely true	Rarely true	Sometimes true	Sometimes true	Sometimes true	Rarely true	Sometimes true	Rarely true	Rarely true	Sometimes true	Sometimes true	Sometimes true	Sometimes true
2025-06-29 11:19:27	Agree	5486113	25-34	Female	Saudi	Bachelor’s Degree in Nursing	1-3 years	1-3 years	Staff Nurse	Full-time	Rotating shifts	Married	None	Yes	Very satisfied	Volunteered for the position	Sometimes true	Very often or always true	Very often or always true	Very often or always true	Very often or always true	Very often or always true	Very often or always true	Very often or always true	Very often or always true	Very often or always true	Very often or always true	Sometimes true	Sometimes true	Often true	Sometimes true	Often true	Often true	Often true	Often true	Very often or always true	Sometimes true	Often true	Very often or always true	Sometimes true	Sometimes true	Very often or always true	Very often or always true	Sometimes true	Sometimes true	Sometimes true	Often true	Sometimes true	Often true
2025-06-29 12:42:24	Agree	4545463	35-44	Female	Malaysian	Bachelor’s Degree in Nursing	More than 10 years	More than 10 years	Clinical Nurse Specialist	Full-time	Day shift	Married	None	No	Satisfied	Assigned by management	Very often or always true	Very often or always true	Very often or always true	Often true	Often true	Often true	Sometimes true	Sometimes true	Often true	Very often or always true	Sometimes true	Rarely true	Rarely true	Sometimes true	Sometimes true	Rarely true	Rarely true	Never or very rarely true	Never or very rarely true	Never or very rarely true	Rarely true	Rarely true	Rarely true	Sometimes true	Sometimes true	Sometimes true	Very often or always true	Sometimes true	Very often or always true	Sometimes true	Often true	Often true	Sometimes true
2025-06-29 17:03:40	Agree	1001601	25-34	Female	Malaysia	Diploma in Nursing	7-10 years	Less than 1 year	Staff Nurse	Full-time	Rotating shifts	Married	1	No	Satisfied	Assigned by management	Never or very rarely true	Never or very rarely true	Very often or always true	Option 1Never or very rarely true	Sometimes true	Often true	Never or very rarely true	Often true	Often true	Often true	Never or very rarely true	Never or very rarely true	Never or very rarely true	Rarely true	Never or very rarely true	Never or very rarely true	Never or very rarely true	Never or very rarely true	Never or very rarely true	Never or very rarely true	Sometimes true	Rarely true	Never or very rarely true	Sometimes true	Never or very rarely true	Sometimes true	Never or very rarely true	Rarely true	Rarely true	Never or very rarely true	Never or very rarely true	Never or very rarely true	Sometimes true
2025-06-29 17:06:56	Agree	8862	55 and above	Female	Filipino	Bachelor’s Degree in Nursing	More than 10 years	7-10 years	Staff Nurse	Full-time	Rotating shifts	Married	2	No	Satisfied	Assigned by management	Sometimes true	Often true	Often true	Sometimes true	Often true	Often true	Often true	Sometimes true	Sometimes true	Often true	Sometimes true	Sometimes true	Sometimes true	Rarely true	Rarely true	Rarely true	Never or very rarely true	Rarely true	Rarely true	Rarely true	Sometimes true	Rarely true	Sometimes true	Often true	Often true	Sometimes true	Often true	Sometimes true	Sometimes true	Rarely true	Rarely true	Rarely true	Sometimes true
2025-06-29 20:16:36	Agree	1001455	25-34	Male	Filipino	Bachelor’s Degree in Nursing	7-10 years	4-6 years	Staff Nurse	Full-time	Rotating shifts	Single	None	Yes	Neutral	Volunteered for the position	Sometimes true	Sometimes true	Sometimes true	Sometimes true	Sometimes true	Sometimes true	Sometimes true	Rarely true	Sometimes true	Sometimes true	Sometimes true	Rarely true	Sometimes true	Sometimes true	Sometimes true	Sometimes true	Rarely true	Rarely true	Sometimes true	Sometimes true	Sometimes true	Sometimes true	Rarely true	Rarely true	Sometimes true	Sometimes true	Sometimes true	Sometimes true	Sometimes true	Sometimes true	Sometimes true	Sometimes true	Sometimes true
2025-06-29 20:35:18	Agree	1003614	25-34	Male	Filipino	Bachelor’s Degree in Nursing	7-10 years	7-10 years	Staff Nurse	Full-time	Rotating shifts	Single	None	No	Neutral	Assigned by management	Often true	Sometimes true	Sometimes true	Sometimes true	Sometimes true	Sometimes true	Often true	Sometimes true	Sometimes true	Sometimes true	Sometimes true	Sometimes true	Sometimes true	Sometimes true	Sometimes true	Sometimes true	Sometimes true	Sometimes true	Sometimes true	Sometimes true	Sometimes true	Sometimes true	Sometimes true	Sometimes true	Sometimes true	Sometimes true	Sometimes true	Sometimes true	Sometimes true	Sometimes true	Sometimes true	Sometimes true	Sometimes true
2025-06-30 01:21:13	Agree	1001805	35-44	Male	RSA	Diploma in Nursing	1-3 years	1-3 years	Staff Nurse	Contract	Rotating shifts	Married	1	No	Satisfied	Volunteered for the position	Never or very rarely true	Never or very rarely true	Sometimes true	Rarely true	Never or very rarely true	Never or very rarely true	Never or very rarely true	Rarely true	Rarely true	Rarely true	Rarely true	Rarely true	Rarely true	Rarely true	Very often or always true	Never or very rarely true	Never or very rarely true	Never or very rarely true	Never or very rarely true	Never or very rarely true	Never or very rarely true	Never or very rarely true	Never or very rarely true	Never or very rarely true	Never or very rarely true	Never or very rarely true	Never or very rarely true	Never or very rarely true	Never or very rarely true	Never or very rarely true	Never or very rarely true	Never or very rarely true	Sometimes true
2025-06-30 21:26:44	Agree	4512216	35-44	Female	Filipino	Bachelor’s Degree in Nursing	More than 10 years	More than 10 years	Staff Nurse	Full-time	Rotating shifts	Married	1	No	Satisfied	Assigned by management	Sometimes true	Never or very rarely true	Sometimes true	Sometimes true	Sometimes true	Very often or always true	Sometimes true	Sometimes true	Very often or always true	Very often or always true	Often true	Sometimes true	Sometimes true	Often true	Very often or always true	Never or very rarely true	Rarely true	Rarely true	Rarely true	Rarely true	Sometimes true	Rarely true	Rarely true	Sometimes true	Sometimes true	Sometimes true	Often true	Sometimes true	Sometimes true	Sometimes true	Sometimes true	Sometimes true	Sometimes true
2025-06-30 21:32:11	Agree	1002358	45-54	Female	Croatian	Bachelor’s Degree in Nursing	More than 10 years	More than 10 years	Staff Nurse	Full-time	Rotating shifts	Married	4 or more	Yes	Satisfied	Assigned by management	Very often or always true	Very often or always true	Very often or always true	Very often or always true	Often true	Very often or always true	Very often or always true	Often true	Very often or always true	Very often or always true	Never or very rarely true	Never or very rarely true	Never or very rarely true	Never or very rarely true	Often true	Never or very rarely true	Never or very rarely true	Rarely true	Never or very rarely true	Never or very rarely true	Rarely true	Rarely true	Never or very rarely true	Never or very rarely true	Rarely true	Never or very rarely true	Often true	Often true	Often true	Very often or always true	Often true	Very often or always true	Very often or always true
2025-06-30 21:34:14	Agree	1000829	25-34	Female	Filipino	Bachelor’s Degree in Nursing	4-6 years	4-6 years	Staff Nurse	Full-time	Rotating shifts	Single	None	No	Neutral	Assigned by management	Rarely true	Often true	Very often or always true	Very often or always true	Often true	Often true	Often true	Sometimes true	Very often or always true	Rarely true	Often true	Often true	Often true	Very often or always true	Very often or always true	Never or very rarely true	Rarely true	Often true	Often true	Never or very rarely true	Rarely true	Often true	Often true	Never or very rarely true	Never or very rarely true	Often true	Very often or always true	Often true	Often true	Often true	Often true	Often true	Often true
2025-06-30 21:50:43	Agree	0568565997	25-34	Female	Saudi	Bachelor’s Degree in Nursing	Less than 1 year	Less than 1 year	Staff Nurse	Full-time	Rotating shifts	Single	None	No	Satisfied	Assigned by management	Never or very rarely true	Very often or always true	Often true	Very often or always true	Very often or always true	Very often or always true	Very often or always true	Often true	Very often or always true	Often true	Never or very rarely true	Sometimes true	Never or very rarely true	Never or very rarely true	Never or very rarely true	Never or very rarely true	Never or very rarely true	Never or very rarely true	Never or very rarely true	Never or very rarely true	Sometimes true	Sometimes true	Never or very rarely true	Very often or always true	Very often or always true	Never or very rarely true	Never or very rarely true	Sometimes true	Very often or always true	Sometimes true	Often true	Very often or always true	Very often or always true
2025-06-30 21:51:46	Agree	0501568359	35-44	Female	Filipino	Bachelor’s Degree in Nursing	More than 10 years	7-10 years	Staff Nurse	Full-time	Rotating shifts	Married	None	No	Satisfied	Hired	Sometimes true	Very often or always true	Often true	Very often or always true	Sometimes true	Often true	Often true	Often true	Often true	Often true	Sometimes true	Sometimes true	Sometimes true	Never or very rarely true	Often true	Never or very rarely true	Never or very rarely true	Never or very rarely true	Never or very rarely true	Never or very rarely true	Rarely true	Rarely true	Never or very rarely true	Sometimes true	Rarely true	Rarely true	Very often or always true	Often true	Very often or always true	Sometimes true	Very often or always true	Often true	Often true
2025-06-30 21:55:54	Agree	1003865	25-34	Male	Pakistan	Bachelor’s Degree in Nursing	4-6 years	Less than 1 year	Staff Nurse	Contract	Rotating shifts	Married	None	Yes	Satisfied	Assigned by management	Sometimes true	Sometimes true	Never or very rarely true	Sometimes true	Sometimes true	Sometimes true	Sometimes true	Rarely true	Rarely true	Sometimes true	Rarely true	Sometimes true	Often true	Rarely true	Rarely true	Never or very rarely true	Never or very rarely true	Never or very rarely true	Rarely true	Never or very rarely true	Sometimes true	Sometimes true	Sometimes true	Sometimes true	Sometimes true	Sometimes true	Sometimes true	Sometimes true	Sometimes true	Sometimes true	Sometimes true	Sometimes true	Sometimes true
2025-06-30 21:56:02	Agree	1000661	35-44	Female	Filipino	Bachelor’s Degree in Nursing	7-10 years	7-10 years	Staff Nurse	Full-time	Rotating shifts	Married	1	No	Satisfied	Assigned by management	Often true	Often true	Often true	Often true	Often true	Often true	Often true	Often true	Often true	Often true	Sometimes true	Sometimes true	Sometimes true	Sometimes true	Sometimes true	Rarely true	Never or very rarely true	Rarely true	Never or very rarely true	Never or very rarely true	Sometimes true	Sometimes true	Never or very rarely true	Never or very rarely true	Often true	Sometimes true	Sometimes true	Sometimes true	Sometimes true	Sometimes true	Sometimes true	Sometimes true	Sometimes true
2025-06-30 21:59:12	Agree	Hanin Alsulami	Under 25	Female	Saudi	Bachelor’s Degree in Nursing	Less than 1 year	Less than 1 year	Staff Nurse	Full-time	Rotating shifts	Single	None	No	Neutral	Assigned by management	Sometimes true	Sometimes true	Often true	Often true	Very often or always true	Often true	Often true	Very often or always true	Often true	Sometimes true	Sometimes true	Sometimes true	Sometimes true	Sometimes true	Sometimes true	Sometimes true	Sometimes true	Sometimes true	Sometimes true	Sometimes true	Sometimes true	Sometimes true	Sometimes true	Sometimes true	Sometimes true	Sometimes true	Sometimes true	Sometimes true	Sometimes true	Sometimes true	Sometimes true	Sometimes true	Sometimes true
2025-06-30 22:24:17	Agree	5875425	25-34	Female	Saudi	Bachelor’s Degree in Nursing	1-3 years	1-3 years	Staff Nurse	Full-time	Rotating shifts	Single	None	No	Neutral	Volunteered for the position	Very often or always true	Often true	Very often or always true	Sometimes true	Sometimes true	Very often or always true	Very often or always true	Never or very rarely true	Never or very rarely true	Sometimes true	Never or very rarely true	Never or very rarely true	Never or very rarely true	Never or very rarely true	Sometimes true	Rarely true	Rarely true	Rarely true	Rarely true	Rarely true	Never or very rarely true	Often true	Never or very rarely true	Sometimes true	Rarely true	Never or very rarely true	Sometimes true	Rarely true	Rarely true	Sometimes true	Sometimes true	Sometimes true	Rarely true
2025-06-30 22:29:20	Agree	1002027	45-54	Female	Filipino	Bachelor’s Degree in Nursing	More than 10 years	More than 10 years	Staff Nurse	Full-time	Rotating shifts	Married	2	No	Neutral	Volunteered for the position	Sometimes true	Often true	Often true	Rarely true	Often true	Often true	Very often or always true	Often true	Rarely true	Sometimes true	Often true	Rarely true	Rarely true	Rarely true	Often true	Rarely true	Rarely true	Never or very rarely true	Never or very rarely true	Never or very rarely true	Sometimes true	Often true	Rarely true	Sometimes true	Often true	Sometimes true	Often true	Often true	Very often or always true	Often true	Sometimes true	Sometimes true	Often true
2025-06-30 22:35:00	Agree	055261954	25-34	Female	Saudi	Bachelor’s Degree in Nursing	4-6 years	1-3 years	Staff Nurse	Full-time	Rotating shifts	Single	None	No	Neutral	Assigned by management	Sometimes true	Very often or always true	Often true	Sometimes true	Sometimes true	Sometimes true	Sometimes true	Sometimes true	Sometimes true	Sometimes true	Sometimes true	Sometimes true	Sometimes true	Sometimes true	Sometimes true	Rarely true	Sometimes true	Sometimes true	Sometimes true	Sometimes true	Often true	Often true	Sometimes true	Sometimes true	Sometimes true	Sometimes true	Sometimes true	Sometimes true	Sometimes true	Sometimes true	Sometimes true	Sometimes true	Sometimes true
2025-06-30 22:39:51	Agree	5065883	45-54	Female	Malaysian	Diploma in Nursing	More than 10 years	More than 10 years	Staff Nurse	Full-time	Rotating shifts	Married	4 or more	No	Satisfied	Assigned by management	Often true	Often true	Often true	Often true	Often true	Often true	Often true	Sometimes true	Often true	Often true	Sometimes true	Sometimes true	Sometimes true	Rarely true	Sometimes true	Never or very rarely true	Never or very rarely true	Never or very rarely true	Never or very rarely true	Never or very rarely true	Never or very rarely true	Never or very rarely true	Never or very rarely true	Sometimes true	Rarely true	Rarely true	Rarely true	Rarely true	Rarely true	Rarely true	Rarely true	Rarely true	Sometimes true
2025-06-30 22:42:35	Agree	3706454	55 and above	Female	Saudi	Diploma in Nursing	More than 10 years	More than 10 years	Staff Nurse	Full-time	Rotating shifts	Widowed	2	No	Very satisfied	Volunteered for the position	Never or very rarely true	Very often or always true	Sometimes true	Rarely true	Never or very rarely true	Very often or always true	Very often or always true	Very often or always true	Very often or always true	Never or very rarely true	Sometimes true	Sometimes true	Never or very rarely true	Never or very rarely true	Sometimes true	Never or very rarely true	Never or very rarely true	Never or very rarely true	Never or very rarely true	Never or very rarely true	Rarely true	Sometimes true	Sometimes true	Sometimes true	Rarely true	Never or very rarely true	Often true	Sometimes true	Rarely true	Sometimes true	Sometimes true	Sometimes true	Often true
2025-06-30 22:44:50	Agree	557190275	25-34	Female	Saudi	Bachelor’s Degree in Nursing	1-3 years	1-3 years	Staff Nurse	Full-time	Rotating shifts	Married	None	No	Neutral	Volunteered for the position	Often true	Very often or always true	Very often or always true	Very often or always true	Very often or always true	Very often or always true	Very often or always true	Often true	Very often or always true	Very often or always true	Rarely true	Rarely true	Never or very rarely true	Sometimes true	Sometimes true	Rarely true	Never or very rarely true	Never or very rarely true	Never or very rarely true	Never or very rarely true	Never or very rarely true	Never or very rarely true	Never or very rarely true	Often true	Rarely true	Never or very rarely true	Often true	Very often or always true	Very often or always true	Very often or always true	Very often or always true	Very often or always true	Often true
2025-06-30 22:45:30	Agree	5596598	35-44	Female	Philippines	Bachelor’s Degree in Nursing	More than 10 years	More than 10 years	Staff Nurse	Full-time	Rotating shifts	Married	2	No	Satisfied	Volunteered for the position	Sometimes true	Often true	Often true	Very often or always true	Very often or always true	Often true	Often true	Often true	Often true	Often true	Sometimes true	Sometimes true	Sometimes true	Never or very rarely true	Rarely true	Rarely true	Rarely true	Rarely true	Rarely true	Rarely true	Rarely true	Sometimes true	Sometimes true	Often true	Sometimes true	Often true	Often true	Sometimes true	Often true	Sometimes true	Sometimes true	Sometimes true	Often true
2025-06-30 22:52:26	Agree	1	35-44	Female	MALAYSIAN	Diploma in Nursing	More than 10 years	More than 10 years	Staff Nurse	Full-time	Rotating shifts	Married	2	No	Very satisfied	Volunteered for the position	Very often or always true	Very often or always true	Very often or always true	Very often or always true	Sometimes true	Very often or always true	Sometimes true	Very often or always true	Very often or always true	Very often or always true	Rarely true	Never or very rarely true	Never or very rarely true	Never or very rarely true	Often true	Rarely true	Rarely true	Sometimes true	Never or very rarely true	Rarely true	Never or very rarely true	Never or very rarely true	Sometimes true	Sometimes true	Sometimes true	Sometimes true	Rarely true	Sometimes true	Often true	Sometimes true	Often true	Sometimes true	Very often or always true
2025-06-30 22:57:54	Agree	1	25-34	Female	Saudi	Bachelor’s Degree in Nursing	1-3 years	1-3 years	Staff Nurse	Full-time	Rotating shifts	Single	None	Yes	Satisfied	Assigned by management	Rarely true	Sometimes true	Sometimes true	Often true	Often true	Often true	Often true	Sometimes true	Rarely true	Sometimes true	Sometimes true	Rarely true	Sometimes true	Sometimes true	Sometimes true	Never or very rarely true	Rarely true	Rarely true	Never or very rarely true	Rarely true	Rarely true	Never or very rarely true	Never or very rarely true	Rarely true	Never or very rarely true	Sometimes true	Often true	Rarely true	Rarely true	Often true	Sometimes true	Often true	Sometimes true
2025-06-30 23:00:58	Agree	6471710	25-34	Female	Saudi	Bachelor’s Degree in Nursing	1-3 years	Less than 1 year	Staff Nurse	Full-time	Rotating shifts	Single	None	No	Very satisfied	Volunteered for the position	Very often or always true	Very often or always true	Very often or always true	Very often or always true	Often true	Often true	Often true	Often true	Often true	Sometimes true	Sometimes true	Often true	Rarely true	Rarely true	Often true	Rarely true	Rarely true	Rarely true	Rarely true	Rarely true	Never or very rarely true	Never or very rarely true	Never or very rarely true	Rarely true	Never or very rarely true	Never or very rarely true	Sometimes true	Sometimes true	Often true	Often true	Often true	Often true	Sometimes true
2025-06-30 23:08:05	Agree	0548153133	45-54	Female	Malaysia	Bachelor’s Degree in Nursing	More than 10 years	More than 10 years	Staff Nurse	Full-time	Rotating shifts	Married	None	Yes	Very satisfied	From previous hospital	Often true	Very often or always true	Very often or always true	Often true	Often true	Very often or always true	Very often or always true	Very often or always true	Sometimes true	Often true	Rarely true	Rarely true	Rarely true	Rarely true	Sometimes true	Sometimes true	Rarely true	Rarely true	Never or very rarely true	Never or very rarely true	Never or very rarely true	Sometimes true	Rarely true	Rarely true	Rarely true	Rarely true	Rarely true	Sometimes true	Very often or always true	Sometimes true	Sometimes true	Sometimes true	Often true
2025-06-30 23:11:50	Agree	1004183	35-44	Female	filipino	Bachelor’s Degree in Nursing	More than 10 years	More than 10 years	Staff Nurse	Contract	Rotating shifts	Married	2	No	Satisfied	base on my previous experience	Often true	Often true	Often true	Option 1Never or very rarely true	Sometimes true	Very often or always true	Very often or always true	Rarely true	Rarely true	Rarely true	Rarely true	Rarely true	Never or very rarely true	Rarely true	Sometimes true	Never or very rarely true	Rarely true	Never or very rarely true	Very often or always true	Very often or always true	Sometimes true	Rarely true	Never or very rarely true	Sometimes true	Rarely true	Very often or always true	Very often or always true	Never or very rarely true	Very often or always true	Rarely true	Very often or always true	Sometimes true	Rarely true
2025-06-30 23:17:48	Agree	1000646	25-34	Female	Filipino	Bachelor’s Degree in Nursing	4-6 years	4-6 years	Staff Nurse	Full-time	Rotating shifts	Single	None	No	Satisfied	Assigned by management	Very often or always true	Very often or always true	Very often or always true	Very often or always true	Often true	Very often or always true	Often true	Sometimes true	Very often or always true	Very often or always true	Never or very rarely true	Never or very rarely true	Never or very rarely true	Rarely true	Often true	Never or very rarely true	Never or very rarely true	Never or very rarely true	Never or very rarely true	Never or very rarely true	Rarely true	Never or very rarely true	Never or very rarely true	Often true	Rarely true	Never or very rarely true	Very often or always true	Often true	Very often or always true	Often true	Very often or always true	Often true	Very often or always true
2025-06-30 23:31:46	Agree	1002902	45-54	Female	South African	Diploma in Nursing	More than 10 years	7-10 years	Staff Nurse	Contract	Rotating shifts	Married	2	No	Satisfied	Applied for Nicu	Sometimes true	Often true	Sometimes true	Often true	Often true	Sometimes true	Often true	Often true	Often true	Often true	Rarely true	Rarely true	Rarely true	Rarely true	Rarely true	Rarely true	Rarely true	Rarely true	Rarely true	Rarely true	Rarely true	Sometimes true	Rarely true	Rarely true	Rarely true	Rarely true	Rarely true	Rarely true	Often true	Sometimes true	Rarely true	Rarely true	Often true
2025-06-30 23:40:43	Agree	555934118	35-44	Female	Malaysian	Bachelor’s Degree in Nursing	More than 10 years	More than 10 years	Staff Nurse	Full-time	Rotating shifts	Married	3	No	Satisfied	Volunteered for the position	Sometimes true	Rarely true	Often true	Option 1Never or very rarely true	Rarely true	Rarely true	Rarely true	Sometimes true	Sometimes true	Often true	Rarely true	Rarely true	Never or very rarely true	Rarely true	Sometimes true	Sometimes true	Rarely true	Sometimes true	Rarely true	Never or very rarely true	Rarely true	Never or very rarely true	Rarely true	Never or very rarely true	Rarely true	Rarely true	Sometimes true	Sometimes true	Often true	Never or very rarely true	Often true	Often true	Often true
2025-07-01 00:12:33	Agree	Maria	Under 25	Female	Saudi	Bachelor’s Degree in Nursing	Less than 1 year	Less than 1 year	Staff Nurse	Full-time	Day shift	Single	None	No	Neutral	i like to work in NICU	Sometimes true	Sometimes true	Rarely true	Often true	Sometimes true	Sometimes true	Sometimes true	Often true	Sometimes true	Sometimes true	Often true	Rarely true	Never or very rarely true	Never or very rarely true	Never or very rarely true	Never or very rarely true	Never or very rarely true	Never or very rarely true	Never or very rarely true	Never or very rarely true	Never or very rarely true	Never or very rarely true	Never or very rarely true	Sometimes true	Sometimes true	Sometimes true	Sometimes true	Sometimes true	Sometimes true	Sometimes true	Sometimes true	Sometimes true	Sometimes true
2025-07-01 00:17:11	Agree	1318	Under 25	Female	Saudi	Bachelor’s Degree in Nursing	Less than 1 year	Less than 1 year	Staff Nurse	Contract	Rotating shifts	Single	None	No	Satisfied	Assigned by management	Often true	Very often or always true	Often true	Very often or always true	Very often or always true	Sometimes true	Sometimes true	Sometimes true	Sometimes true	Often true	Sometimes true	Sometimes true	Rarely true	Sometimes true	Sometimes true	Often true	Rarely true	Never or very rarely true	Rarely true	Rarely true	Sometimes true	Sometimes true	Sometimes true	Rarely true	Sometimes true	Rarely true	Often true	Sometimes true	Sometimes true	Rarely true	Very often or always true	Sometimes true	Sometimes true
2025-07-01 00:26:24	Agree	Muna Abdullah Basurrah	Under 25	Female	Saudi	Bachelor’s Degree in Nursing	Less than 1 year	Less than 1 year	Staff Nurse	Full-time	Night shift	Single	None	Yes	Satisfied	Assigned by management	Sometimes true	Sometimes true	Sometimes true	Sometimes true	Sometimes true	Sometimes true	Sometimes true	Sometimes true	Sometimes true	Sometimes true	Sometimes true	Sometimes true	Sometimes true	Sometimes true	Sometimes true	Sometimes true	Sometimes true	Sometimes true	Sometimes true	Sometimes true	Sometimes true	Sometimes true	Sometimes true	Sometimes true	Sometimes true	Sometimes true	Sometimes true	Sometimes true	Sometimes true	Sometimes true	Sometimes true	Sometimes true	Sometimes true
2025-07-01 02:39:42	Agree	1003832	25-34	Female	Filipino	Bachelor’s Degree in Nursing	More than 10 years	More than 10 years	Staff Nurse	Full-time	Rotating shifts	Single	None	No	Satisfied	Assigned by management	Often true	Often true	Often true	Often true	Often true	Often true	Often true	Sometimes true	Sometimes true	Often true	Rarely true	Rarely true	Rarely true	Rarely true	Sometimes true	Never or very rarely true	Never or very rarely true	Rarely true	Never or very rarely true	Never or very rarely true	Never or very rarely true	Rarely true	Sometimes true	Sometimes true	Sometimes true	Sometimes true	Sometimes true	Rarely true	Sometimes true	Sometimes true	Sometimes true	Sometimes true	Sometimes true
2025-07-01 02:48:45	Agree	3678	45-54	Female	Philippines	Bachelor’s Degree in Nursing	More than 10 years	Less than 1 year	Staff Nurse	Full-time	Rotating shifts	Married	1	No	Satisfied	N/A	Very often or always true	Very often or always true	Very often or always true	Very often or always true	Very often or always true	Very often or always true	Very often or always true	Very often or always true	Very often or always true	Very often or always true	Never or very rarely true	Never or very rarely true	Very often or always true1	Never or very rarely true	Never or very rarely true	Never or very rarely true	Never or very rarely true	Never or very rarely true	Never or very rarely true	Never or very rarely true	Sometimes true	Very often or always true	Very often or always true	Sometimes true	Sometimes true	Sometimes true	Sometimes true	Sometimes true	Sometimes true	Sometimes true	Very often or always true	Sometimes true	Very often or always true
2025-07-01 04:18:18	Disagree	1002961
2025-07-01 05:50:45	Agree	0507839332	25-34	Female	Saudi	Bachelor’s Degree in Nursing	Less than 1 year	Less than 1 year	Staff Nurse	Contract	Rotating shifts	Single	None	No	Neutral	Volunteered for the position	Sometimes true	Sometimes true	Very often or always true	Option 1Never or very rarely true	Never or very rarely true	Often true	Never or very rarely true	Often true	Sometimes true	Often true	Rarely true	Never or very rarely true	Never or very rarely true	Never or very rarely true	Never or very rarely true	Never or very rarely true	Never or very rarely true	Never or very rarely true	Never or very rarely true	Never or very rarely true	Never or very rarely true	Never or very rarely true	Never or very rarely true	Often true	Sometimes true	Never or very rarely true	Sometimes true	Rarely true	Rarely true	Rarely true	Often true	Rarely true	Sometimes true
2025-07-01 06:34:59	Agree	1	45-54	Female	Malaysian	Master’s Degree in Nursing	More than 10 years	4-6 years	Staff Nurse	Full-time	Rotating shifts	Married	None	No	Neutral	Transferred from another department	Never or very rarely true	Sometimes true	Sometimes true	Sometimes true	Sometimes true	Sometimes true	Sometimes true	Sometimes true	Sometimes true	Sometimes true	Sometimes true	Sometimes true	Sometimes true	Sometimes true	Sometimes true	Rarely true	Rarely true	Rarely true	Rarely true	Rarely true	Rarely true	Sometimes true	Sometimes true	Sometimes true	Sometimes true	Sometimes true	Sometimes true	Sometimes true	Sometimes true	Sometimes true	Sometimes true	Sometimes true	Sometimes true
2025-07-01 07:01:14	Agree	9209602	45-54	Female	Malaysian	Bachelor’s Degree in Nursing	More than 10 years	More than 10 years	Staff Nurse	Full-time	Rotating shifts	Divorced	1	No	Satisfied	Assigned by management	Never or very rarely true	Often true	Often true	Often true	Often true	Often true	Often true	Often true	Very often or always true	Very often or always true	Very often or always true	Rarely true	Rarely true	Sometimes true	Sometimes true	Sometimes true	Sometimes true	Sometimes true	Rarely true	Often true	Sometimes true	Often true	Sometimes true	Sometimes true	Sometimes true	Sometimes true	Sometimes true	Sometimes true	Sometimes true	Sometimes true	Sometimes true	Sometimes true	Sometimes true
2025-07-01 07:37:29	Agree	9127689	45-54	Female	Filipino	Master’s Degree in Nursing	More than 10 years	More than 10 years	Staff Nurse	Full-time	Rotating shifts	Married	4 or more	No	Neutral	Volunteered for the position	Often true	Often true	Often true	Often true	Often true	Often true	Often true	Often true	Often true	Often true	Often true	Sometimes true	Rarely true	Rarely true	Often true	Rarely true	Rarely true	Rarely true	Never or very rarely true	Never or very rarely true	Sometimes true	Sometimes true	Sometimes true	Sometimes true	Sometimes true	Sometimes true	Sometimes true	Sometimes true	Rarely true	Often true	Often true	Often true	Often true
2025-07-01 07:45:17	Agree	1004434	25-34	Female	Filipino	Bachelor’s Degree in Nursing	4-6 years	1-3 years	Staff Nurse	Full-time	Rotating shifts	Single	None	No	Satisfied	Volunteered for the position	Very often or always true	Often true	Very often or always true	Often true	Very often or always true	Very often or always true	Very often or always true	Often true	Often true	Often true	Rarely true	Rarely true	Rarely true	Sometimes true	Sometimes true	Rarely true	Never or very rarely true	Sometimes true	Rarely true	Never or very rarely true	Rarely true	Rarely true	Sometimes true	Often true	Rarely true	Rarely true	Rarely true	Rarely true	Often true	Rarely true	Rarely true	Rarely true	Often true
2025-07-01 07:46:34	Agree	1003610	25-34	Female	Filipino	Bachelor’s Degree in Nursing	7-10 years	4-6 years	Staff Nurse	Contract	Rotating shifts	Single	1	No	Neutral	Volunteered for the position	Sometimes true	Very often or always true	Sometimes true	Rarely true	Rarely true	Sometimes true	Sometimes true	Sometimes true	Sometimes true	Sometimes true	Rarely true	Sometimes true	Rarely true	Rarely true	Rarely true	Rarely true	Never or very rarely true	Rarely true	Never or very rarely true	Rarely true	Never or very rarely true	Rarely true	Sometimes true	Sometimes true	Sometimes true	Sometimes true	Sometimes true	Sometimes true	Sometimes true	Rarely true	Rarely true	Rarely true	Sometimes true
2025-07-01 07:52:33	Agree	1	25-34	Female	Saudi	Bachelor’s Degree in Nursing	1-3 years	1-3 years	Staff Nurse	Full-time	Rotating shifts	Single	None	No	Satisfied	Volunteered for the position	Often true	Sometimes true	Sometimes true	Very often or always true	Very often or always true	Very often or always true	Very often or always true	Often true	Often true	Often true	Sometimes true	Sometimes true	Never or very rarely true	Often true	Often true	Sometimes true	Very often or always true	Often true	Very often or always true	Sometimes true	Sometimes true	Sometimes true	Sometimes true	Often true	Often true	Never or very rarely true	Sometimes true	Often true	Sometimes true	Sometimes true	Sometimes true	Sometimes true	Sometimes true
2025-07-01 07:56:15	Agree	Atheer Alariany	25-34	Female	Saudi	Bachelor’s Degree in Nursing	1-3 years	1-3 years	Staff Nurse	Full-time	Rotating shifts	Single	None	No	Satisfied	Volunteered for the position	Often true	Often true	Very often or always true	Very often or always true	Sometimes true	Often true	Sometimes true	Often true	Often true	Sometimes true	Rarely true	Rarely true	Rarely true	Rarely true	Sometimes true	Never or very rarely true	Rarely true	Sometimes true	Never or very rarely true	Rarely true	Never or very rarely true	Sometimes true	Never or very rarely true	Sometimes true	Sometimes true	Never or very rarely true	Often true	Rarely true	Often true	Sometimes true	Often true	Sometimes true	Often true
2025-07-01 07:56:16	Agree	Shahad	25-34	Female	Saudi	Bachelor’s Degree in Nursing	Less than 1 year	Less than 1 year	Staff Nurse	Contract	Rotating shifts	Single	None	No	Satisfied	Assigned by management	Sometimes true	Rarely true	Sometimes true	Sometimes true	Sometimes true	Often true	Sometimes true	Very often or always true	Sometimes true	Sometimes true	Never or very rarely true	Never or very rarely true	Never or very rarely true	Rarely true	Rarely true	Never or very rarely true	Never or very rarely true	Never or very rarely true	Never or very rarely true	Sometimes true	Never or very rarely true	Rarely true	Never or very rarely true	Sometimes true	Never or very rarely true	Never or very rarely true	Rarely true	Rarely true	Never or very rarely true	Never or very rarely true	Rarely true	Rarely true	Rarely true
2025-07-01 08:10:37	Agree	Shahad	Under 25	Female	Saudi	Bachelor’s Degree in Nursing	Less than 1 year	Less than 1 year	Staff Nurse	Contract	Rotating shifts	Single	None	No	Satisfied	Volunteered for the position	Very often or always true	Very often or always true	Very often or always true	Very often or always true	Very often or always true	Very often or always true	Very often or always true	Often true	Often true	Often true	Never or very rarely true	Rarely true	Rarely true	Never or very rarely true	Sometimes true	Never or very rarely true	Never or very rarely true	Never or very rarely true	Never or very rarely true	Never or very rarely true	Never or very rarely true	Never or very rarely true	Never or very rarely true	Very often or always true	Rarely true	Never or very rarely true	Never or very rarely true	Often true	Very often or always true	Often true	Very often or always true	Very often or always true	Very often or always true
2025-07-01 08:28:08	Agree	5873465	25-34	Female	Saudi	Bachelor’s Degree in Nursing	1-3 years	1-3 years	Staff Nurse	Full-time	Rotating shifts	Single	None	No	Satisfied	Assigned by management	Sometimes true	Very often or always true	Very often or always true	Often true	Very often or always true	Often true	Very often or always true	Very often or always true	Very often or always true	Very often or always true	Never or very rarely true	Never or very rarely true	Never or very rarely true	Never or very rarely true	Very often or always true	Never or very rarely true	Never or very rarely true	Never or very rarely true	Never or very rarely true	Never or very rarely true	Never or very rarely true	Often true	Never or very rarely true	Often true	Often true	Never or very rarely true	Often true	Often true	Often true	Often true	Often true	Often true	Often true
2025-07-01 08:47:39	Agree	1	35-44	Female	Malaysian	Diploma in Nursing	More than 10 years	More than 10 years	Staff Nurse	Full-time	Rotating shifts	Married	4 or more	No	Neutral	Assigned by management	Often true	Often true	Never or very rarely true	Sometimes true	Never or very rarely true	Sometimes true	Never or very rarely true	Rarely true	Sometimes true	Often true	Never or very rarely true	Sometimes true	Rarely true	Never or very rarely true	Rarely true	Rarely true	Rarely true	Rarely true	Never or very rarely true	Never or very rarely true	Sometimes true	Rarely true	Often true	Often true	Often true	Sometimes true	Sometimes true	Rarely true	Rarely true	Sometimes true	Sometimes true	Sometimes true	Often true
2025-07-01 08:53:55	Agree	558926995	35-44	Female	Malaysia	Bachelor’s Degree in Nursing	More than 10 years	More than 10 years	Staff Nurse	Full-time	Rotating shifts	Married	4 or more	No	Satisfied	Assigned by management	Often true	Often true	Very often or always true	Often true	Often true	Often true	Often true	Often true	Often true	Often true	Rarely true	Rarely true	Rarely true	Rarely true	Often true	Often true	Often true	Often true	Often true	Often true	Often true	Often true	Often true	Often true	Often true	Often true	Often true	Often true	Often true	Often true	Often true	Often true	Often true
2025-07-01 08:57:14	Agree	5188560	35-44	Female	Filipino	Bachelor’s Degree in Nursing	More than 10 years	More than 10 years	Staff Nurse	Full-time	Rotating shifts	Single	None	No	Satisfied	Assigned by management	Very often or always true	Very often or always true	Very often or always true	Very often or always true	Very often or always true	Very often or always true	Very often or always true	Very often or always true	Very often or always true	Very often or always true	Never or very rarely true	Never or very rarely true	Never or very rarely true	Never or very rarely true	Never or very rarely true	Never or very rarely true	Never or very rarely true	Never or very rarely true	Never or very rarely true	Never or very rarely true	Never or very rarely true	Never or very rarely true	Never or very rarely true	Never or very rarely true	Never or very rarely true	Never or very rarely true	Rarely true	Never or very rarely true	Very often or always true	Never or very rarely true	Never or very rarely true	Never or very rarely true	Very often or always true
2025-07-01 09:12:07	Agree	1002961	35-44	Female	Filipino	Bachelor’s Degree in Nursing	Less than 1 year	Less than 1 year	Staff Nurse	Contract	Rotating shifts	Married	2	No	Neutral	Assigned by management	Very often or always true	Sometimes true	Very often or always true	Often true	Often true	Often true	Often true	Very often or always true	Very often or always true	Very often or always true	Never or very rarely true	Never or very rarely true	Never or very rarely true	Never or very rarely true	Often true	Never or very rarely true	Never or very rarely true	Never or very rarely true	Never or very rarely true	Never or very rarely true	Never or very rarely true	Never or very rarely true	Never or very rarely true	Never or very rarely true	Never or very rarely true	Never or very rarely true	Never or very rarely true	Never or very rarely true	Sometimes true	Never or very rarely true	Never or very rarely true	Never or very rarely true	Often true
2025-07-01 09:16:06	Agree	0508231590	35-44	Female	South African	Diploma in Nursing	7-10 years	7-10 years	Staff Nurse	Contract	Rotating shifts	Married	2	No	Neutral	Assigned by management	Never or very rarely true	Never or very rarely true	Never or very rarely true	Often true	Never or very rarely true	Never or very rarely true	Never or very rarely true	Never or very rarely true	Never or very rarely true	Never or very rarely true	Never or very rarely true	Never or very rarely true	Never or very rarely true	Never or very rarely true	Rarely true	Never or very rarely true	Rarely true	Often true	Never or very rarely true	Never or very rarely true	Never or very rarely true	Rarely true	Rarely true	Sometimes true	Often true	Sometimes true	Never or very rarely true	Never or very rarely true	Never or very rarely true	Rarely true	Rarely true	Never or very rarely true	Never or very rarely true
2025-07-01 09:31:09	Agree	1002855	45-54	Female	South african	Bachelor’s Degree in Nursing	More than 10 years	7-10 years	Staff Nurse	Full-time	Rotating shifts	Married	3	No	Neutral	Transferred from another department	Sometimes true	Often true	Sometimes true	Often true	Sometimes true	Often true	Often true	Sometimes true	Sometimes true	Often true	Rarely true	Sometimes true	Sometimes true	Rarely true	Often true	Rarely true	Rarely true	Rarely true	Rarely true	Rarely true	Sometimes true	Rarely true	Never or very rarely true	Often true	Rarely true	Rarely true	Rarely true	Rarely true	Very often or always true	Rarely true	Sometimes true	Sometimes true	Sometimes true
2025-07-01 09:55:30	Agree	1	45-54	Female	Filipino	Bachelor’s Degree in Nursing	More than 10 years	More than 10 years	Staff Nurse	Full-time	Rotating shifts	Married	2	No	Satisfied	Volunteered for the position	Often true	Often true	Often true	Often true	Often true	Very often or always true	Often true	Sometimes true	Sometimes true	Sometimes true	Rarely true	Rarely true	Rarely true	Never or very rarely true	Rarely true	Rarely true	Rarely true	Rarely true	Rarely true	Rarely true	Rarely true	Sometimes true	Rarely true	Sometimes true	Rarely true	Sometimes true	Sometimes true	Rarely true	Sometimes true	Rarely true	Rarely true	Rarely true	Often true
2025-07-01 11:06:06	Agree	4753323	35-44	Female	malaysia	Diploma in Nursing	More than 10 years	More than 10 years	Staff Nurse	Full-time	Rotating shifts	Married	2	No	Satisfied	Volunteered for the position	Sometimes true	Rarely true	Sometimes true	Often true	Rarely true	Often true	Sometimes true	Often true	Sometimes true	Very often or always true	Sometimes true	Often true	Often true	Never or very rarely true	Rarely true	Never or very rarely true	Never or very rarely true	Never or very rarely true	Never or very rarely true	Never or very rarely true	Never or very rarely true	Never or very rarely true	Rarely true	Sometimes true	Often true	Rarely true	Rarely true	Sometimes true	Often true	Sometimes true	Sometimes true	Sometimes true	Never or very rarely true
2025-07-01 12:14:30	Agree	5148663	25-34	Female	Saudi	Bachelor’s Degree in Nursing	1-3 years	1-3 years	Staff Nurse	Contract	Rotating shifts	Single	None	Yes	Neutral	Volunteered for the position	Sometimes true	Very often or always true	Often true	Very often or always true	Very often or always true	Very often or always true	Very often or always true	Very often or always true	Very often or always true	Very often or always true	Rarely true	Rarely true	Rarely true	Rarely true	Often true	Rarely true	Rarely true	Rarely true	Never or very rarely true	Rarely true	Often true	Sometimes true	Rarely true	Sometimes true	Sometimes true	Often true	Often true	Often true	Often true	Sometimes true	Often true	Often true	Very often or always true
2025-07-01 12:49:46	Agree	1001954	25-34	Female	Filipino	Bachelor’s Degree in Nursing	More than 10 years	7-10 years	Staff Nurse	Full-time	Rotating shifts	Single	None	No	Dissatisfied	Volunteered for the position	Sometimes true	Very often or always true	Very often or always true	Very often or always true	Rarely true	Sometimes true	Never or very rarely true	Sometimes true	Sometimes true	Sometimes true	Sometimes true	Sometimes true	Often true	Often true	Sometimes true	Sometimes true	Sometimes true	Sometimes true	Sometimes true	Never or very rarely true	Rarely true	Rarely true	Sometimes true	Sometimes true	Sometimes true	Sometimes true	Sometimes true	Sometimes true	Rarely true	Sometimes true	Sometimes true	Sometimes true	Sometimes true
2025-07-01 12:54:07	Agree	0563668547	25-34	Female	Saudi	Bachelor’s Degree in Nursing	4-6 years	4-6 years	Staff Nurse	Full-time	Rotating shifts	Single	None	No	Neutral	Volunteered for the position	Never or very rarely true	Very often or always true	Very often or always true	Very often or always true	Very often or always true	Sometimes true	Very often or always true	Rarely true	Often true	Very often or always true	Rarely true	Rarely true	Rarely true	Rarely true	Very often or always true	Never or very rarely true	Never or very rarely true	Never or very rarely true	Rarely true	Never or very rarely true	Sometimes true	Never or very rarely true	Never or very rarely true	Very often or always true	Sometimes true	Never or very rarely true	Never or very rarely true	Never or very rarely true	Never or very rarely true	Never or very rarely true	Never or very rarely true	Never or very rarely true	Rarely true
2025-07-01 16:27:47	Agree	1002990	25-34	Female	Filipino	Bachelor’s Degree in Nursing	More than 10 years	7-10 years	Staff Nurse	Full-time	Rotating shifts	Single	None	No	Neutral	Volunteered for the position	Very often or always true	Very often or always true	Sometimes true	Sometimes true	Sometimes true	Very often or always true	Very often or always true	Sometimes true	Sometimes true	Sometimes true	Sometimes true	Sometimes true	Sometimes true	Rarely true	Rarely true	Never or very rarely true	Never or very rarely true	Never or very rarely true	Never or very rarely true	Never or very rarely true	Never or very rarely true	Sometimes true	Sometimes true	Sometimes true	Rarely true	Rarely true	Sometimes true	Sometimes true	Sometimes true	Sometimes true	Sometimes true	Sometimes true	Sometimes true
2025-07-01 16:38:41	Agree	1002262	25-34	Female	South African	Diploma in Nursing	4-6 years	4-6 years	Staff Nurse	Full-time	Rotating shifts	Single	None	No	Neutral	Volunteered for the position	Very often or always true	Very often or always true	Very often or always true	Rarely true	Sometimes true	Very often or always true	Very often or always true	Rarely true	Never or very rarely true	Sometimes true	Often true	Very often or always true	Often true	Never or very rarely true	Often true	Rarely true	Never or very rarely true	Never or very rarely true	Never or very rarely true	Never or very rarely true	Often true	Often true	Often true	Often true	Often true	Often true	Often true	Sometimes true	Sometimes true	Often true	Often true	Often true	Rarely true
2025-07-02 07:39:08	Agree	1	35-44	Female	Egyptian	Master’s Degree in Nursing	More than 10 years	More than 10 years	Nurse Practitioner	Full-time	Rotating shifts	Married	2	No	Satisfied	Assigned by management	Sometimes true	Often true	Often true	Often true	Often true	Often true	Sometimes true	Sometimes true	Sometimes true	Sometimes true	Sometimes true	Sometimes true	Sometimes true	Sometimes true	Often true	Rarely true	Rarely true	Sometimes true	Rarely true	Rarely true	Sometimes true	Sometimes true	Rarely true	Sometimes true	Sometimes true	Sometimes true	Sometimes true	Sometimes true	Sometimes true	Sometimes true	Sometimes true	Sometimes true	Rarely true
2025-07-02 10:10:44	Agree	1003435	25-34	Female	Filipino	Bachelor’s Degree in Nursing	4-6 years	1-3 years	Staff Nurse	Full-time	Rotating shifts	Single	None	No	Neutral	Assigned by management	Rarely true	Often true	Very often or always true	Often true	Very often or always true	Very often or always true	Very often or always true	Often true	Sometimes true	Very often or always true	Often true	Rarely true	Never or very rarely true	Never or very rarely true	Rarely true	Never or very rarely true	Rarely true	Never or very rarely true	Never or very rarely true	Never or very rarely true	Rarely true	Rarely true	Rarely true	Rarely true	Rarely true	Rarely true	Rarely true	Rarely true	Rarely true	Rarely true	Rarely true	Rarely true	Rarely true
2025-07-02 16:35:26	Agree	1003989	25-34	Female	Saudi	Bachelor’s Degree in Nursing	1-3 years	1-3 years	Staff Nurse	Full-time	Day shift	Single	None	Yes	Very satisfied	Volunteered for the position	Sometimes true	Sometimes true	Sometimes true	Sometimes true	Sometimes true	Sometimes true	Sometimes true	Sometimes true	Sometimes true	Sometimes true	Sometimes true	Never or very rarely true	Never or very rarely true	Never or very rarely true	Never or very rarely true	Never or very rarely true	Never or very rarely true	Often true	Never or very rarely true	Never or very rarely true	Often true	Often true	Never or very rarely true	Never or very rarely true	Never or very rarely true	Never or very rarely true	Sometimes true	Never or very rarely true	Never or very rarely true	Never or very rarely true	Never or very rarely true	Never or very rarely true	Never or very rarely true
[truncated: 32 more columns]
